# Supplementary material for: LRP1 as a potential diagnostic and immunomodulatory target in endometriosis: evidence from multi-omics and single-cell analyses
Source: Front Immunol. 2026 Apr 15;17:1735221. doi: 10.3389/fimmu.2026.1735221 (PMC13124487; doi:10.3389/fimmu.2026.1735221)
Supplement: Supplementary file 3 [file Table1.xlsx]

## Sheet: Sheet1
Case	Age（Years）	BMI（kg/m2）	Marital status(0: unmarried, 1: married)	EMS stage	Symptoms	EU tissue origin	EC tissue origin	Whether other gynecological diseases are present
1	23	14.9	0	Phase I	dysmenorrhea	endometrium	ovary	Yes
2	31	15.4	1	Phase II	infertility	endometrium	ovary	Yes
3	33	16.3	0	Phase III	Pelvic pain	endometrium	ovary	Yes
4	28	16.41	0	Phase II	dysmenorrhea	endometrium	ovary	Yes
5	29	16.61	1	Phase III	dysmenorrhea	endometrium	ovary	Yes
6	30	16.7	1	Phase III	dysmenorrhea	endometrium	ovary	No
7	33	16.8	1	Phase II	dysmenorrhea	endometrium	ovary	No
8	37	16.9	1	Phase I	dysmenorrhea	endometrium	ovary	No
9	29	17	1	Phase I	infertility	endometrium	ovary	Yes
10	29	17.42	0	Phase II	infertility	endometrium	ovary	NA
11	29	18.37	0	Phase IV	Pelvic pain	endometrium	ovary	No
12	39	18.82	1	Phase IV	Pelvic pain	endometrium	ovary	No
13	31	19.10	0	Phase II	dysmenorrhea	endometrium	ovary	No
14	48	19.14	1	Phase III	Pelvic pain	endometrium	ovary	No
15	48	19.14	1	Phase IV	infertility	endometrium	Sacral ligament	Yes
16	36	19.6	1	Phase II	dysmenorrhea	endometrium	Pararectal	NA
17	29	19.7	0	Phase II	infertility	endometrium	Pelvic peritoneum	No
18	39	19.7	1	Phase IV	Pelvic pain	endometrium	uterus	No
19	31	19.83	1	Phase I	Pelvic pain	endometrium	Pelvic peritoneum	Yes
20	37	19.95	1	Phase III	infertility	endometrium	uterus	Yes
21	33	20	0	Phase II	dysmenorrhea	endometrium	Pelvic peritoneum	NA
22	29	20.1	1	Phase III	Pelvic pain	endometrium	ovary	Yes
23	29	20.2	1	Phase II	Pelvic pain	endometrium	Pelvic peritoneum	Yes
24	37	20.32	1	Phase IV	dysmenorrhea	endometrium	ovary	Yes
25	38	20.57	1	Phase II	dysmenorrhea	endometrium	ovary	NA
26	27	20.6	0	Phase III	dysmenorrhea	endometrium	Pelvic peritoneum	Yes
27	32	20.8	1	Phase IV	infertility	endometrium	ovary	No
28	36	20.96	1	Phase I	infertility	endometrium	ovary	Yes
29	28	21.07	1	Phase IV	dysmenorrhea	endometrium	ovary	Yes
30	40	21.23	1	Phase III	dysmenorrhea	endometrium	ovary	Yes
