# Supplementary material for: LRP1 as a potential diagnostic and immunomodulatory target in endometriosis: evidence from multi-omics and single-cell analyses
Source: Front Immunol. 2026 Apr 15;17:1735221. doi: 10.3389/fimmu.2026.1735221 (PMC13124487; doi:10.3389/fimmu.2026.1735221)
Supplement: Supplementary file 4 [file Table2.xlsx]

## Sheet: Supplementary file 2
ONTOLOGY	ID	Description	GeneRatio	BgRatio	pvalue	p.adjust	qvalue	geneID	Count
BP	GO:0000280	nuclear division	57/195	441/18870	1.42838619756765e-46	4.22088121381241e-43	3.47022667788014e-43	ZWINT/CDK1/CCNB1/TPX2/CKS2/KIF4A/MAD2L1/KIF2C/KIF11/NUSAP1/TRIP13/MKI67/NDC1/PRC1/DLGAP5/CCNB2/SPC25/PTTG1/KIF18A/CENPF/BUB1B/ZWILCH/TOP2A/CDC20/TTK/CCNE1/RAD51/UBE2C/UBE2S/KIF18B/NCAPG2/CDCA8/NCAPD2/RACGAP1/BIRC5/CCNE2/AURKB/MSX2/NCAPG/RAD54B/ESPL1/RAD51AP1/SPAG5/NEK2/NCAPH/BORA/RMI1/FBXO5/CENPE/AURKA/ASPM/KIF14/BRIP1/SPDL1/IGF1/CCNA1/KIF23	57
BP	GO:0007059	chromosome segregation	56/195	424/18870	3.00113344497353e-46	4.43417466494839e-43	3.64558736368363e-43	ZWINT/CDK1/CCNB1/TPX2/STIL/KIF4A/MAD2L1/KIF2C/KIF11/NUSAP1/CDC6/TRIP13/MKI67/NDC1/CENPM/PRC1/DLGAP5/OIP5/CCNB2/SPC25/PTTG1/KIF18A/CENPF/BUB1B/HJURP/ZWILCH/TOP2A/ECT2/CDC20/TTK/CCNE1/UBE2C/CENPU/KIF18B/NCAPG2/CDCA8/NCAPD2/RACGAP1/BIRC5/CCNE2/AURKB/NCAPG/ESPL1/SPAG5/NEK2/NCAPH/SKA1/FBXO5/CENPE/AURKA/ASPM/KIF14/BRIP1/SPDL1/CENPN/KIF23	56
BP	GO:0048285	organelle fission	57/195	488/18870	4.74191185692137e-44	4.67078317906754e-41	3.84011668974544e-41	ZWINT/CDK1/CCNB1/TPX2/CKS2/KIF4A/MAD2L1/KIF2C/KIF11/NUSAP1/TRIP13/MKI67/NDC1/PRC1/DLGAP5/CCNB2/SPC25/PTTG1/KIF18A/CENPF/BUB1B/ZWILCH/TOP2A/CDC20/TTK/CCNE1/RAD51/UBE2C/UBE2S/KIF18B/NCAPG2/CDCA8/NCAPD2/RACGAP1/BIRC5/CCNE2/AURKB/MSX2/NCAPG/RAD54B/ESPL1/RAD51AP1/SPAG5/NEK2/NCAPH/BORA/RMI1/FBXO5/CENPE/AURKA/ASPM/KIF14/BRIP1/SPDL1/IGF1/CCNA1/KIF23	57
BP	GO:0098813	nuclear chromosome segregation	48/195	312/18870	1.11671956200854e-42	8.24976576433807e-40	6.78260197135712e-40	ZWINT/CDK1/CCNB1/TPX2/KIF4A/MAD2L1/KIF2C/KIF11/NUSAP1/CDC6/TRIP13/NDC1/PRC1/DLGAP5/CCNB2/SPC25/PTTG1/KIF18A/CENPF/BUB1B/ZWILCH/TOP2A/ECT2/CDC20/TTK/CCNE1/UBE2C/KIF18B/NCAPG2/CDCA8/NCAPD2/RACGAP1/BIRC5/CCNE2/AURKB/NCAPG/ESPL1/SPAG5/NEK2/NCAPH/FBXO5/CENPE/AURKA/ASPM/KIF14/BRIP1/SPDL1/KIF23	48
BP	GO:0000070	mitotic sister chromatid segregation	37/195	184/18870	2.53478854771737e-37	1.49806003170096e-34	1.23164041434351e-34	ZWINT/CDK1/CCNB1/TPX2/KIF4A/MAD2L1/KIF2C/KIF11/NUSAP1/TRIP13/PRC1/DLGAP5/SPC25/KIF18A/CENPF/BUB1B/ZWILCH/CDC20/TTK/UBE2C/KIF18B/NCAPG2/CDCA8/NCAPD2/RACGAP1/BIRC5/AURKB/NCAPG/ESPL1/SPAG5/NEK2/NCAPH/FBXO5/CENPE/KIF14/SPDL1/KIF23	37
BP	GO:0140014	mitotic nuclear division	42/195	274/18870	3.46548518831013e-37	1.70675145524274e-34	1.4032175113368e-34	ZWINT/CDK1/CCNB1/TPX2/KIF4A/MAD2L1/KIF2C/KIF11/NUSAP1/TRIP13/MKI67/PRC1/DLGAP5/SPC25/KIF18A/CENPF/BUB1B/ZWILCH/CDC20/TTK/UBE2C/UBE2S/KIF18B/NCAPG2/CDCA8/NCAPD2/RACGAP1/BIRC5/AURKB/NCAPG/ESPL1/SPAG5/NEK2/NCAPH/BORA/FBXO5/CENPE/AURKA/KIF14/SPDL1/IGF1/KIF23	42
BP	GO:0000819	sister chromatid segregation	39/195	225/18870	1.12235627604845e-36	4.7379468510331e-34	3.89533576709748e-34	ZWINT/CDK1/CCNB1/TPX2/KIF4A/MAD2L1/KIF2C/KIF11/NUSAP1/CDC6/TRIP13/PRC1/DLGAP5/SPC25/KIF18A/CENPF/BUB1B/ZWILCH/TOP2A/CDC20/TTK/UBE2C/KIF18B/NCAPG2/CDCA8/NCAPD2/RACGAP1/BIRC5/AURKB/NCAPG/ESPL1/SPAG5/NEK2/NCAPH/FBXO5/CENPE/KIF14/SPDL1/KIF23	39
BP	GO:0051983	regulation of chromosome segregation	27/195	131/18870	1.15026796673925e-27	4.24880230214309e-25	3.49318219372918e-25	ZWINT/CDK1/CCNB1/MAD2L1/KIF2C/CDC6/TRIP13/MKI67/DLGAP5/SPC25/CENPF/BUB1B/ZWILCH/CDC20/TTK/UBE2C/NCAPG2/CDCA8/NCAPD2/BIRC5/AURKB/NCAPG/ESPL1/NCAPH/FBXO5/CENPE/SPDL1	27
BP	GO:1905818	regulation of chromosome separation	22/195	74/18870	1.40415960620573e-26	4.61032404037549e-24	3.79040979078694e-24	ZWINT/CCNB1/MAD2L1/TRIP13/DLGAP5/SPC25/CENPF/BUB1B/ZWILCH/CDC20/TTK/UBE2C/NCAPG2/CDCA8/NCAPD2/BIRC5/AURKB/NCAPG/ESPL1/NCAPH/FBXO5/SPDL1	22
BP	GO:0051304	chromosome separation	22/195	81/18870	1.34538052804872e-25	3.97559946038396e-23	3.26856658814362e-23	ZWINT/CCNB1/MAD2L1/TRIP13/DLGAP5/SPC25/CENPF/BUB1B/ZWILCH/CDC20/TTK/UBE2C/NCAPG2/CDCA8/NCAPD2/BIRC5/AURKB/NCAPG/ESPL1/NCAPH/FBXO5/SPDL1	22
BP	GO:0090068	positive regulation of cell cycle process	32/195	262/18870	3.63656447360255e-25	9.76913456317777e-23	8.03176153595665e-23	CDK1/CCNB1/STIL/MAD2L1/RRM2/NUSAP1/CDC6/FEN1/DLGAP5/EZH2/DTL/ECT2/CDC20/UBE2C/NCAPG2/CDCA8/NCAPD2/RACGAP1/BIRC5/AURKB/MSX2/NCAPG/ESPL1/RAD51AP1/SPAG5/NCAPH/FBXO5/AURKA/KIF14/E2F8/IGF1/KIF23	32
BP	GO:0051783	regulation of nuclear division	26/195	146/18870	6.40672778475718e-25	1.57765671699646e-22	1.29708137958066e-22	ZWINT/CCNB1/MAD2L1/NUSAP1/TRIP13/MKI67/DLGAP5/SPC25/CENPF/BUB1B/ZWILCH/CDC20/TTK/UBE2C/CDCA8/BIRC5/AURKB/MSX2/ESPL1/RAD51AP1/NEK2/BORA/FBXO5/AURKA/SPDL1/IGF1	26
BP	GO:0007088	regulation of mitotic nuclear division	24/195	118/18870	1.55412133007904e-24	3.53263733106428e-22	2.90438221038253e-22	ZWINT/CCNB1/MAD2L1/NUSAP1/TRIP13/MKI67/DLGAP5/SPC25/CENPF/BUB1B/ZWILCH/CDC20/TTK/UBE2C/CDCA8/BIRC5/AURKB/ESPL1/NEK2/BORA/FBXO5/AURKA/SPDL1/IGF1	24
BP	GO:0044772	mitotic cell cycle phase transition	38/195	470/18870	3.0841370296506e-23	6.50973208758394e-21	5.35202125145382e-21	ZWINT/CDK1/CCNB1/STIL/CKS2/MAD2L1/RRM2/CCNA2/CDC6/MELK/TRIP13/DLGAP5/CCNB2/EZH2/DTL/FOXM1/SPC25/CENPF/BUB1B/ZWILCH/CDC20/TTK/CCNE1/UBE2C/UBE2S/CDCA8/BIRC5/CCNE2/AURKB/ESPL1/FBXO5/CENPE/AURKA/CDKN3/KIF14/SPDL1/KLF4/CCNA1	38
BP	GO:0045787	positive regulation of cell cycle	33/195	334/18870	5.85390948522828e-23	1.15322016858997e-20	9.48127936274166e-21	CDK1/CCNB1/STIL/MAD2L1/RRM2/NUSAP1/CDC6/FEN1/DLGAP5/EZH2/DTL/ECT2/CDC20/UBE2C/NCAPG2/CDCA8/NCAPD2/RACGAP1/BIRC5/AURKB/MSX2/NCAPG/ESPL1/RAD51AP1/SPAG5/NCAPH/FBXO5/AURKA/KIF14/E2F8/IGF1/CITED2/KIF23	33
BP	GO:1902850	microtubule cytoskeleton organization involved in mitosis	25/195	163/18870	2.59021730661505e-22	4.78380758815468e-20	3.93304048925496e-20	CDK1/CCNB1/TPX2/STIL/KIF4A/MAD2L1/KIF11/NUSAP1/STMN1/PRC1/DLGAP5/SPC25/CDC20/TTK/CDCA8/RACGAP1/BIRC5/AURKB/ESPL1/NEK2/BORA/CENPE/AURKA/SPDL1/KIF23	25
BP	GO:0010965	regulation of mitotic sister chromatid separation	18/195	59/18870	3.63834724477369e-22	6.32430359312132e-20	5.19956993246915e-20	ZWINT/CCNB1/MAD2L1/TRIP13/DLGAP5/SPC25/CENPF/BUB1B/ZWILCH/CDC20/TTK/UBE2C/CDCA8/BIRC5/AURKB/ESPL1/FBXO5/SPDL1	18
BP	GO:0051306	mitotic sister chromatid separation	18/195	62/18870	1.01147123457562e-21	1.66049861009498e-19	1.36519041485411e-19	ZWINT/CCNB1/MAD2L1/TRIP13/DLGAP5/SPC25/CENPF/BUB1B/ZWILCH/CDC20/TTK/UBE2C/CDCA8/BIRC5/AURKB/ESPL1/FBXO5/SPDL1	18
BP	GO:0033045	regulation of sister chromatid segregation	21/195	104/18870	1.6152211051071e-21	2.5120938766271e-19	2.06533535212587e-19	ZWINT/CDK1/CCNB1/MAD2L1/CDC6/TRIP13/DLGAP5/SPC25/CENPF/BUB1B/ZWILCH/CDC20/TTK/UBE2C/CDCA8/BIRC5/AURKB/ESPL1/FBXO5/CENPE/SPDL1	21
BP	GO:0030071	regulation of mitotic metaphase/anaphase transition	20/195	90/18870	1.94424360836165e-21	2.87261993135433e-19	2.36174434110457e-19	ZWINT/CCNB1/MAD2L1/CDC6/TRIP13/DLGAP5/SPC25/CENPF/BUB1B/ZWILCH/CDC20/TTK/UBE2C/CDCA8/BIRC5/AURKB/ESPL1/FBXO5/CENPE/SPDL1	20
BP	GO:0033044	regulation of chromosome organization	28/195	247/18870	3.33517025079396e-21	4.69306099576007e-19	3.85843255079321e-19	ZWINT/CDK1/CCNB1/MAD2L1/CDC6/FEN1/TRIP13/DLGAP5/SPC25/CENPF/BUB1B/ZWILCH/TOP2A/CDC20/TTK/UBE2C/NCAPG2/CDCA8/NCAPD2/BIRC5/AURKB/NCAPG/ESPL1/NEK2/NCAPH/FBXO5/CENPE/SPDL1	28
BP	GO:1902099	regulation of metaphase/anaphase transition of cell cycle	20/195	93/18870	3.94960437908482e-21	5.30503679099801e-19	4.36157268274055e-19	ZWINT/CCNB1/MAD2L1/CDC6/TRIP13/DLGAP5/SPC25/CENPF/BUB1B/ZWILCH/CDC20/TTK/UBE2C/CDCA8/BIRC5/AURKB/ESPL1/FBXO5/CENPE/SPDL1	20
BP	GO:0007091	metaphase/anaphase transition of mitotic cell cycle	20/195	94/18870	4.97260910999309e-21	6.38872170436069e-19	5.25253172808424e-19	ZWINT/CCNB1/MAD2L1/CDC6/TRIP13/DLGAP5/SPC25/CENPF/BUB1B/ZWILCH/CDC20/TTK/UBE2C/CDCA8/BIRC5/AURKB/ESPL1/FBXO5/CENPE/SPDL1	20
BP	GO:0044784	metaphase/anaphase transition of cell cycle	20/195	97/18870	9.7586200951349e-21	1.20153009921349e-18	9.87846279805762e-19	ZWINT/CCNB1/MAD2L1/CDC6/TRIP13/DLGAP5/SPC25/CENPF/BUB1B/ZWILCH/CDC20/TTK/UBE2C/CDCA8/BIRC5/AURKB/ESPL1/FBXO5/CENPE/SPDL1	20
BP	GO:0007051	spindle organization	25/195	202/18870	5.80627990195276e-20	6.86302284410817e-18	5.64248168998189e-18	CCNB1/TPX2/STIL/KIF4A/KIF11/STMN1/PRC1/DLGAP5/CCNB2/SPC25/CDC20/TTK/CDCA8/RACGAP1/BIRC5/AURKB/ESPL1/SPAG5/NEK2/BORA/FBXO5/CENPE/AURKA/ASPM/KIF23	25
BP	GO:0033047	regulation of mitotic sister chromatid segregation	16/195	54/18870	1.35622288236112e-19	1.54139946822197e-17	1.26727223177712e-17	ZWINT/CDK1/CCNB1/MAD2L1/TRIP13/SPC25/CENPF/BUB1B/ZWILCH/CDC20/TTK/CDCA8/BIRC5/AURKB/FBXO5/SPDL1	16
BP	GO:0033046	negative regulation of sister chromatid segregation	15/195	48/18870	7.697241237779e-19	7.58178261921232e-17	6.23341500940138e-17	ZWINT/CCNB1/MAD2L1/TRIP13/SPC25/CENPF/BUB1B/ZWILCH/CDC20/TTK/CDCA8/BIRC5/AURKB/FBXO5/SPDL1	15
BP	GO:0033048	negative regulation of mitotic sister chromatid segregation	15/195	48/18870	7.697241237779e-19	7.58178261921232e-17	6.23341500940138e-17	ZWINT/CCNB1/MAD2L1/TRIP13/SPC25/CENPF/BUB1B/ZWILCH/CDC20/TTK/CDCA8/BIRC5/AURKB/FBXO5/SPDL1	15
BP	GO:0045841	negative regulation of mitotic metaphase/anaphase transition	15/195	48/18870	7.697241237779e-19	7.58178261921232e-17	6.23341500940138e-17	ZWINT/CCNB1/MAD2L1/TRIP13/SPC25/CENPF/BUB1B/ZWILCH/CDC20/TTK/CDCA8/BIRC5/AURKB/FBXO5/SPDL1	15
BP	GO:2000816	negative regulation of mitotic sister chromatid separation	15/195	48/18870	7.697241237779e-19	7.58178261921232e-17	6.23341500940138e-17	ZWINT/CCNB1/MAD2L1/TRIP13/SPC25/CENPF/BUB1B/ZWILCH/CDC20/TTK/CDCA8/BIRC5/AURKB/FBXO5/SPDL1	15
BP	GO:0051985	negative regulation of chromosome segregation	15/195	50/18870	1.55647381803802e-18	1.39375155524313e-16	1.14588247911698e-16	ZWINT/CCNB1/MAD2L1/TRIP13/SPC25/CENPF/BUB1B/ZWILCH/CDC20/TTK/CDCA8/BIRC5/AURKB/FBXO5/SPDL1	15
BP	GO:1902100	negative regulation of metaphase/anaphase transition of cell cycle	15/195	50/18870	1.55647381803802e-18	1.39375155524313e-16	1.14588247911698e-16	ZWINT/CCNB1/MAD2L1/TRIP13/SPC25/CENPF/BUB1B/ZWILCH/CDC20/TTK/CDCA8/BIRC5/AURKB/FBXO5/SPDL1	15
BP	GO:1905819	negative regulation of chromosome separation	15/195	50/18870	1.55647381803802e-18	1.39375155524313e-16	1.14588247911698e-16	ZWINT/CCNB1/MAD2L1/TRIP13/SPC25/CENPF/BUB1B/ZWILCH/CDC20/TTK/CDCA8/BIRC5/AURKB/FBXO5/SPDL1	15
BP	GO:1903046	meiotic cell cycle process	24/195	214/18870	3.45669973961902e-18	3.00427874428653e-16	2.46998854459465e-16	CKS2/TRIP13/NDC1/CCNB2/PTTG1/KIF18A/TOP2A/CDC20/TTK/CCNE1/RAD51/NCAPD2/CCNE2/MSX2/RAD54B/ESPL1/RAD51AP1/NCAPH/RMI1/FBXO5/AURKA/ASPM/BRIP1/CCNA1	24
BP	GO:0007052	mitotic spindle organization	20/195	130/18870	4.46997559910471e-18	3.77393654152984e-16	3.10276802488231e-16	CCNB1/TPX2/STIL/KIF4A/KIF11/STMN1/PRC1/DLGAP5/SPC25/CDC20/TTK/CDCA8/RACGAP1/BIRC5/AURKB/NEK2/BORA/CENPE/AURKA/KIF23	20
BP	GO:0140013	meiotic nuclear division	23/195	194/18870	5.13311193453377e-18	4.21342937959647e-16	3.46410010084911e-16	CKS2/TRIP13/NDC1/CCNB2/PTTG1/KIF18A/TOP2A/CDC20/TTK/CCNE1/RAD51/CCNE2/MSX2/RAD54B/ESPL1/RAD51AP1/NCAPH/RMI1/FBXO5/AURKA/ASPM/BRIP1/CCNA1	23
BP	GO:0045839	negative regulation of mitotic nuclear division	15/195	56/18870	1.06488074272956e-17	8.5046556615293e-16	6.99216146292978e-16	ZWINT/CCNB1/MAD2L1/TRIP13/SPC25/CENPF/BUB1B/ZWILCH/CDC20/TTK/CDCA8/BIRC5/AURKB/FBXO5/SPDL1	15
BP	GO:0007094	mitotic spindle assembly checkpoint signaling	14/195	46/18870	1.77483823870924e-17	1.31116174884645e-15	1.07798069866866e-15	ZWINT/CCNB1/MAD2L1/TRIP13/SPC25/CENPF/BUB1B/ZWILCH/CDC20/TTK/CDCA8/BIRC5/AURKB/SPDL1	14
BP	GO:0071173	spindle assembly checkpoint signaling	14/195	46/18870	1.77483823870924e-17	1.31116174884645e-15	1.07798069866866e-15	ZWINT/CCNB1/MAD2L1/TRIP13/SPC25/CENPF/BUB1B/ZWILCH/CDC20/TTK/CDCA8/BIRC5/AURKB/SPDL1	14
BP	GO:0071174	mitotic spindle checkpoint signaling	14/195	46/18870	1.77483823870924e-17	1.31116174884645e-15	1.07798069866866e-15	ZWINT/CCNB1/MAD2L1/TRIP13/SPC25/CENPF/BUB1B/ZWILCH/CDC20/TTK/CDCA8/BIRC5/AURKB/SPDL1	14
BP	GO:0031577	spindle checkpoint signaling	14/195	47/18870	2.50514679607379e-17	1.80553872741416e-15	1.48443615027941e-15	ZWINT/CCNB1/MAD2L1/TRIP13/SPC25/CENPF/BUB1B/ZWILCH/CDC20/TTK/CDCA8/BIRC5/AURKB/SPDL1	14
BP	GO:0051321	meiotic cell cycle	26/195	287/18870	2.65964976268476e-17	1.87125358303177e-15	1.53846407325223e-15	CKS2/TRIP13/NDC1/EXO1/CCNB2/PTTG1/KIF18A/TOP2A/CDC20/TTK/CCNE1/RAD51/NCAPD2/CCNE2/MSX2/RAD54B/ESPL1/RAD51AP1/NEK2/NCAPH/RMI1/FBXO5/AURKA/ASPM/BRIP1/CCNA1	26
BP	GO:0010948	negative regulation of cell cycle process	27/195	320/18870	3.80424411853487e-17	2.61431194657455e-15	2.14937464518445e-15	ZWINT/CDK1/CCNB1/MAD2L1/CDC6/TRIP13/EZH2/DTL/SPC25/CENPF/BUB1B/ZWILCH/CDC20/TTK/RAD51/CDCA8/BIRC5/AURKB/ESPL1/NEK2/FBXO5/CDC45/BRIP1/E2F8/BCL6/SPDL1/KLF4	27
BP	GO:1901990	regulation of mitotic cell cycle phase transition	28/195	355/18870	5.52501825596857e-17	3.7105520332698e-15	3.05065601310418e-15	ZWINT/CDK1/CCNB1/STIL/MAD2L1/RRM2/CDC6/TRIP13/DLGAP5/EZH2/DTL/SPC25/CENPF/BUB1B/ZWILCH/CDC20/TTK/UBE2C/CDCA8/BIRC5/AURKB/ESPL1/FBXO5/CENPE/AURKA/KIF14/SPDL1/KLF4	28
BP	GO:1901987	regulation of cell cycle phase transition	31/195	456/18870	6.93296442546653e-17	4.55264663938969e-15	3.74298991671971e-15	ZWINT/CDK1/CCNB1/STIL/MAD2L1/RRM2/CDC6/TRIP13/DLGAP5/EZH2/DTL/SPC25/CENPF/BUB1B/ZWILCH/CDC20/TTK/RAD51/UBE2C/CDCA8/BIRC5/AURKB/ESPL1/FBXO5/CENPE/AURKA/CDC45/KIF14/BRIP1/SPDL1/KLF4	31
BP	GO:0051784	negative regulation of nuclear division	15/195	63/18870	7.51349764905343e-17	4.82660555498976e-15	3.96822713364195e-15	ZWINT/CCNB1/MAD2L1/TRIP13/SPC25/CENPF/BUB1B/ZWILCH/CDC20/TTK/CDCA8/BIRC5/AURKB/FBXO5/SPDL1	15
BP	GO:2001251	negative regulation of chromosome organization	17/195	94/18870	9.06563336557267e-17	5.69977587133346e-15	4.68611014731058e-15	ZWINT/CCNB1/MAD2L1/TRIP13/SPC25/CENPF/BUB1B/ZWILCH/TOP2A/CDC20/TTK/CDCA8/BIRC5/AURKB/ESPL1/FBXO5/SPDL1	17
BP	GO:0051310	metaphase chromosome alignment	16/195	96/18870	2.91934487599898e-15	1.79722168928687e-13	1.47759823986966e-13	CCNB1/KIF2C/SPC25/KIF18A/CENPF/ZWILCH/ECT2/CDCA8/RACGAP1/BIRC5/AURKB/SPAG5/NEK2/CENPE/KIF14/SPDL1	16
BP	GO:1905820	positive regulation of chromosome separation	11/195	29/18870	3.17851869704454e-15	1.91684137750339e-13	1.57594439372262e-13	DLGAP5/CDC20/UBE2C/NCAPG2/CDCA8/NCAPD2/BIRC5/AURKB/NCAPG/ESPL1/NCAPH	11
BP	GO:0061982	meiosis I cell cycle process	18/195	136/18870	3.44075325256518e-15	2.03348517226602e-13	1.67184389619378e-13	CKS2/TRIP13/NDC1/CCNB2/PTTG1/TOP2A/CDC20/CCNE1/RAD51/CCNE2/RAD54B/ESPL1/RAD51AP1/RMI1/FBXO5/AURKA/BRIP1/CCNA1	18
BP	GO:0050000	chromosome localization	17/195	116/18870	3.61238848121638e-15	2.09306038470479e-13	1.72082406907067e-13	CCNB1/KIF2C/DLGAP5/SPC25/KIF18A/CENPF/ZWILCH/ECT2/CDCA8/RACGAP1/BIRC5/AURKB/SPAG5/NEK2/CENPE/KIF14/SPDL1	17
BP	GO:0000075	cell cycle checkpoint signaling	20/195	192/18870	1.05034126800654e-14	5.96876624415255e-13	4.90726244242732e-13	ZWINT/CDK1/CCNB1/MAD2L1/CDC6/TRIP13/DTL/SPC25/CENPF/BUB1B/ZWILCH/CDC20/TTK/RAD51/CDCA8/BIRC5/AURKB/CDC45/BRIP1/SPDL1	20
BP	GO:1901988	negative regulation of cell cycle phase transition	23/195	277/18870	1.35138210708126e-14	7.53459269136818e-13	6.19461748389982e-13	ZWINT/CDK1/CCNB1/MAD2L1/CDC6/TRIP13/EZH2/DTL/SPC25/CENPF/BUB1B/ZWILCH/CDC20/TTK/RAD51/CDCA8/BIRC5/AURKB/FBXO5/CDC45/BRIP1/SPDL1/KLF4	23
BP	GO:0006260	DNA replication	23/195	278/18870	1.46027443146122e-14	7.99094619438501e-13	6.56981167214912e-13	CDK1/RRM2/CCNA2/CDC6/MCM4/FEN1/MCM2/RNASEH2A/DTL/PCNA/GINS1/POLE2/CCNE1/RAD51/CCNE2/MCM10/RMI1/FBXO5/CDC45/E2F8/BCL6/TK1/GINS2	23
BP	GO:0045786	negative regulation of cell cycle	27/195	407/18870	1.50261638599405e-14	8.07314803747712e-13	6.63739448588377e-13	ZWINT/CDK1/CCNB1/MAD2L1/CDC6/TRIP13/EZH2/DTL/SPC25/CENPF/BUB1B/ZWILCH/CDC20/TTK/RAD51/CDCA8/BIRC5/AURKB/ESPL1/NEK2/FBXO5/CDC45/BRIP1/E2F8/BCL6/SPDL1/KLF4	27
BP	GO:1901991	negative regulation of mitotic cell cycle phase transition	20/195	196/18870	1.56433050004351e-14	8.25463683505103e-13	6.78660675582787e-13	ZWINT/CDK1/CCNB1/MAD2L1/CDC6/TRIP13/EZH2/DTL/SPC25/CENPF/BUB1B/ZWILCH/CDC20/TTK/CDCA8/BIRC5/AURKB/FBXO5/SPDL1/KLF4	20
BP	GO:0051303	establishment of chromosome localization	16/195	108/18870	2.01432273043527e-14	1.04426731025197e-12	8.58551590368348e-13	CCNB1/KIF2C/SPC25/KIF18A/CENPF/ZWILCH/ECT2/CDCA8/RACGAP1/BIRC5/AURKB/SPAG5/NEK2/CENPE/KIF14/SPDL1	16
BP	GO:0007127	meiosis I	17/195	129/18870	2.22746364359355e-14	1.13485432186533e-12	9.3302832838728e-13	CKS2/TRIP13/NDC1/CCNB2/PTTG1/TOP2A/CCNE1/RAD51/CCNE2/RAD54B/ESPL1/RAD51AP1/RMI1/FBXO5/AURKA/BRIP1/CCNA1	17
BP	GO:0051225	spindle assembly	17/195	133/18870	3.73865206157707e-14	1.87249437999326e-12	1.53948420305439e-12	TPX2/STIL/KIF4A/KIF11/PRC1/CCNB2/CDC20/CDCA8/RACGAP1/BIRC5/AURKB/SPAG5/NEK2/FBXO5/AURKA/ASPM/KIF23	17
BP	GO:0008608	attachment of spindle microtubules to kinetochore	12/195	49/18870	6.96882315570322e-14	3.43214540418383e-12	2.82176207778299e-12	CCNB1/KIF2C/SPC25/ZWILCH/ECT2/CDCA8/RACGAP1/BIRC5/AURKB/SPAG5/NEK2/CENPE	12
BP	GO:0051984	positive regulation of chromosome segregation	10/195	27/18870	7.9763846138616e-14	3.86396992360017e-12	3.17678959254402e-12	CDK1/CCNB1/CDC6/NCAPG2/CDCA8/NCAPD2/BIRC5/AURKB/NCAPG/NCAPH	10
BP	GO:0007093	mitotic cell cycle checkpoint signaling	17/195	142/18870	1.12633488692289e-13	5.36825740460828e-12	4.41354994739903e-12	ZWINT/CDK1/CCNB1/MAD2L1/CDC6/TRIP13/DTL/SPC25/CENPF/BUB1B/ZWILCH/CDC20/TTK/CDCA8/BIRC5/AURKB/SPDL1	17
BP	GO:0045930	negative regulation of mitotic cell cycle	21/195	248/18870	1.38203926256549e-13	6.48242225536671e-12	5.32956828404537e-12	ZWINT/CDK1/CCNB1/MAD2L1/CDC6/TRIP13/EZH2/DTL/SPC25/CENPF/BUB1B/ZWILCH/CDC20/TTK/CDCA8/BIRC5/AURKB/FBXO5/BCL6/SPDL1/KLF4	21
BP	GO:0051988	regulation of attachment of spindle microtubules to kinetochore	9/195	21/18870	2.94861676453924e-13	1.3614316467521e-11	1.1193104428547e-11	CCNB1/ZWILCH/ECT2/CDCA8/RACGAP1/BIRC5/AURKB/SPAG5/NEK2	9
BP	GO:0051231	spindle elongation	8/195	14/18870	3.20674635630929e-13	1.45783622813753e-11	1.19857013609099e-11	KIF4A/KIF11/PRC1/CDCA8/RACGAP1/BIRC5/AURKB/KIF23	8
BP	GO:0044786	cell cycle DNA replication	11/195	44/18870	6.15798868505637e-13	2.75709947944569e-11	2.26676840272888e-11	MCM4/FEN1/MCM2/PCNA/GINS1/RAD51/FBXO5/CDC45/E2F8/BCL6/TK1	11
BP	GO:0006261	DNA-templated DNA replication	17/195	161/18870	9.07150554955492e-13	4.00094013416937e-11	3.28940059833036e-11	CDC6/MCM4/FEN1/MCM2/PCNA/GINS1/POLE2/CCNE1/RAD51/CCNE2/MCM10/FBXO5/CDC45/E2F8/BCL6/TK1/GINS2	17
BP	GO:0000910	cytokinesis	18/195	188/18870	1.02655531603643e-12	4.46098670424655e-11	3.66763106720136e-11	KIF20A/KIF4A/NUSAP1/CDC6/STMN1/PRC1/PLEC/ECT2/CDCA8/CEP55/RACGAP1/BIRC5/AURKB/ESPL1/AURKA/KIF14/E2F8/KIF23	18
BP	GO:0051256	mitotic spindle midzone assembly	7/195	11/18870	3.60017659236899e-12	1.54181475803628e-10	1.26761366516974e-10	KIF4A/PRC1/CDCA8/RACGAP1/BIRC5/AURKB/KIF23	7
BP	GO:0010639	negative regulation of organelle organization	23/195	363/18870	3.97108820141837e-12	1.67636651931304e-10	1.37823632614641e-10	ZWINT/CCNB1/TPX2/MAD2L1/TRIP13/STMN1/SPC25/CENPF/BUB1B/ZWILCH/VAT1/TOP2A/CDC20/TTK/CDCA8/BIRC5/AURKB/ESPL1/FBXO5/GCLC/MPHOSPH9/SPDL1/IGF1	23
BP	GO:0000022	mitotic spindle elongation	7/195	12/18870	8.56510063214065e-12	3.5647707560529e-10	2.93080092794375e-10	KIF4A/PRC1/CDCA8/RACGAP1/BIRC5/AURKB/KIF23	7
BP	GO:0045132	meiotic chromosome segregation	13/195	91/18870	9.71319831942046e-12	3.98645847692881e-10	3.27749440368749e-10	TRIP13/NDC1/CCNB2/PTTG1/TTK/CCNE1/CCNE2/ESPL1/NCAPH/FBXO5/AURKA/ASPM/BRIP1	13
BP	GO:0051255	spindle midzone assembly	7/195	14/18870	3.64712366344911e-11	1.47633567472495e-09	1.21377958402892e-09	KIF4A/PRC1/CDCA8/RACGAP1/BIRC5/AURKB/KIF23	7
BP	GO:0006310	DNA recombination	21/195	340/18870	5.83523606200224e-11	2.33015169773197e-09	1.91575033159334e-09	MCM4/FEN1/TRIP13/MCM2/KPNA2/EXO1/TOP2A/RAD51/BATF/PSMD14/RAD54B/PARPBP/RAD51AP1/RMI1/CDC45/LEF1/YEATS4/BRIP1/HMGB2/BCL6/GINS2	21
BP	GO:0000281	mitotic cytokinesis	12/195	88/18870	1.09225239278671e-10	4.30347442757966e-09	3.53813125972174e-09	KIF20A/KIF4A/NUSAP1/STMN1/ECT2/CDCA8/CEP55/RACGAP1/BIRC5/AURKB/ESPL1/KIF23	12
BP	GO:1902969	mitotic DNA replication	7/195	16/18870	1.19461123082348e-10	4.6448370882676e-09	3.81878493177366e-09	MCM4/MCM2/GINS1/RAD51/CDC45/BCL6/TK1	7
BP	GO:0090307	mitotic spindle assembly	11/195	71/18870	1.61342695288e-10	6.19178785163688e-09	5.09062119924408e-09	TPX2/KIF4A/KIF11/PRC1/CDC20/CDCA8/RACGAP1/BIRC5/AURKB/NEK2/KIF23	11
BP	GO:0032465	regulation of cytokinesis	12/195	93/18870	2.11813030509751e-10	8.02445519431173e-09	6.59736132815798e-09	KIF20A/CDC6/PRC1/ECT2/CDCA8/RACGAP1/BIRC5/AURKB/AURKA/KIF14/E2F8/KIF23	12
BP	GO:0033260	nuclear DNA replication	9/195	40/18870	2.31600261707452e-10	8.66302244741166e-09	7.12236381106995e-09	MCM4/FEN1/MCM2/PCNA/GINS1/RAD51/CDC45/BCL6/TK1	9
BP	GO:0061640	cytoskeleton-dependent cytokinesis	13/195	117/18870	2.48156455277879e-10	9.16627906682665e-09	7.53611972080717e-09	KIF20A/KIF4A/NUSAP1/STMN1/PLEC/ECT2/CDCA8/CEP55/RACGAP1/BIRC5/AURKB/ESPL1/KIF23	13
BP	GO:1901970	positive regulation of mitotic sister chromatid separation	7/195	18/18870	3.26553345946788e-10	1.19131498428736e-08	9.79447852430393e-09	DLGAP5/CDC20/UBE2C/CDCA8/BIRC5/AURKB/ESPL1	7
BP	GO:0051656	establishment of organelle localization	23/195	469/18870	6.59726524358627e-10	2.37742912131676e-08	1.95461979232312e-08	CCNB1/MAD2L1/KIF2C/NUSAP1/LMNB2/SPC25/KIF18A/CENPF/ZWILCH/ECT2/CDCA8/RACGAP1/BIRC5/AURKB/ESPL1/SPAG5/NEK2/CENPE/LMNB1/KIF14/MYO1D/NLGN1/SPDL1	23
BP	GO:0051302	regulation of cell division	15/195	186/18870	9.60593271395731e-10	3.41994351442697e-08	2.81173020974172e-08	PTCH1/KIF20A/CDC6/PRC1/ECT2/KIF18B/CDCA8/RACGAP1/BIRC5/AURKB/AURKA/ASPM/KIF14/E2F8/KIF23	15
BP	GO:0140694	non-membrane-bounded organelle assembly	21/195	408/18870	1.62622392026808e-09	5.72082343380022e-08	4.70341454633927e-08	TPX2/STIL/KIF4A/KIF11/PRC1/DLGAP5/CCNB2/PLEC/CENPF/CDC20/CDCA8/RACGAP1/BIRC5/AURKB/SPAG5/NEK2/FBXO5/CENPE/AURKA/ASPM/KIF23	21
BP	GO:1901989	positive regulation of cell cycle phase transition	12/195	119/18870	3.81882219369611e-09	1.32760230380847e-07	1.09149741461927e-07	CDK1/CCNB1/STIL/RRM2/CDC6/DLGAP5/EZH2/DTL/CDC20/UBE2C/ESPL1/FBXO5	12
BP	GO:1901992	positive regulation of mitotic cell cycle phase transition	11/195	98/18870	5.54115222903647e-09	1.903965678698e-07	1.56535854891263e-07	CDK1/CCNB1/STIL/RRM2/CDC6/DLGAP5/DTL/CDC20/UBE2C/ESPL1/FBXO5	11
BP	GO:0007080	mitotic metaphase chromosome alignment	9/195	57/18870	6.55008043856439e-09	2.2247687006848e-07	1.82910897183383e-07	CCNB1/KIF2C/KIF18A/CDCA8/BIRC5/AURKB/CENPE/KIF14/SPDL1	9
BP	GO:0044839	cell cycle G2/M phase transition	13/195	155/18870	8.12489506102104e-09	2.72830283014968e-07	2.24309303837758e-07	CDK1/CCNB1/CCNA2/CDC6/MELK/CCNB2/DTL/FOXM1/CENPF/AURKB/FBXO5/AURKA/KIF14	13
BP	GO:0045931	positive regulation of mitotic cell cycle	12/195	128/18870	8.80679344342554e-09	2.92405332868792e-07	2.40403066439103e-07	CDK1/CCNB1/STIL/RRM2/CDC6/DLGAP5/DTL/CDC20/UBE2C/ESPL1/FBXO5/AURKA	12
BP	GO:0051785	positive regulation of nuclear division	9/195	60/18870	1.04797873152367e-08	3.44086350183605e-07	2.82892972205454e-07	NUSAP1/DLGAP5/CDC20/UBE2C/MSX2/ESPL1/RAD51AP1/AURKA/IGF1	9
BP	GO:0032392	DNA geometric change	10/195	85/18870	1.76098891562524e-08	5.71837609414569e-07	4.70140244911862e-07	MCM4/MCM2/TOP2A/GINS1/RAD51/RAD54B/CDC45/BRIP1/HMGB2/GINS2	10
BP	GO:0000086	G2/M transition of mitotic cell cycle	12/195	140/18870	2.42864465695368e-08	7.80070104488927e-07	6.41340030692116e-07	CDK1/CCNB1/CCNA2/CDC6/MELK/DTL/FOXM1/CENPF/AURKB/FBXO5/AURKA/KIF14	12
BP	GO:0032467	positive regulation of cytokinesis	8/195	47/18870	2.50840088575148e-08	7.97024152408131e-07	6.55278918428344e-07	CDC6/ECT2/CDCA8/RACGAP1/BIRC5/AURKB/KIF14/KIF23	8
BP	GO:0071103	DNA conformation change	10/195	92/18870	3.8118745860099e-08	1.19830738315524e-06	9.85196701512972e-07	MCM4/MCM2/TOP2A/GINS1/RAD51/RAD54B/CDC45/BRIP1/HMGB2/GINS2	10
BP	GO:0006268	DNA unwinding involved in DNA replication	6/195	21/18870	5.37743335483412e-08	1.67266479616156e-06	1.37519292885952e-06	MCM4/MCM2/GINS1/RAD51/CDC45/GINS2	6
BP	GO:0006270	DNA replication initiation	7/195	37/18870	8.94762462069894e-08	2.75419070355889e-06	2.26437693251899e-06	CDC6/MCM4/MCM2/CCNE1/CCNE2/MCM10/CDC45	7
BP	GO:0031099	regeneration	13/195	191/18870	9.80717322144228e-08	2.98764916178989e-06	2.4563164183493e-06	CDK1/PTCH1/CCNA2/TYMS/EZH2/PCNA/AURKA/DHFR/NREP/IHH/KLF4/IGF1/APOD	13
BP	GO:0007143	female meiotic nuclear division	7/195	38/18870	1.0872681894366e-07	3.27844642835219e-06	2.69539740195453e-06	TRIP13/CCNB2/TOP2A/TTK/NCAPH/FBXO5/AURKA	7
BP	GO:0032508	DNA duplex unwinding	9/195	79/18870	1.23224856040094e-07	3.67807524846948e-06	3.02395499989939e-06	MCM4/MCM2/TOP2A/GINS1/RAD51/RAD54B/CDC45/BRIP1/GINS2	9
BP	GO:0007292	female gamete generation	12/195	163/18870	1.3145356730627e-07	3.86008031801634e-06	3.17359172641614e-06	TRIP13/CCNB2/TOP2A/TTK/NCAPH/FBXO5/AURKA/PGR/ASPM/IHH/ANG/IGF1	12
BP	GO:0006302	double-strand break repair	16/195	307/18870	1.31935063323063e-07	3.86008031801634e-06	3.17359172641614e-06	MCM4/FEN1/TRIP13/MCM2/FOXM1/RAD51/PSMD14/RAD54B/PARPBP/RAD51AP1/RMI1/CDC45/YEATS4/BRIP1/HMGB2/GINS2	16
BP	GO:0000724	double-strand break repair via homologous recombination	12/195	175/18870	2.84968745851411e-07	8.2557121959894e-06	6.78749087125961e-06	MCM4/FEN1/MCM2/RAD51/PSMD14/RAD54B/PARPBP/RAD51AP1/RMI1/CDC45/YEATS4/GINS2	12
BP	GO:0031100	animal organ regeneration	8/195	64/18870	3.03892780953841e-07	8.69863517361053e-06	7.151643060181e-06	CDK1/PTCH1/CCNA2/TYMS/EZH2/PCNA/AURKA/IHH	8
BP	GO:0034501	protein localization to kinetochore	5/195	15/18870	3.09088559468395e-07	8.69863517361053e-06	7.151643060181e-06	CDK1/ZWILCH/TTK/AURKB/SPDL1	5
BP	GO:1903083	protein localization to condensed chromosome	5/195	15/18870	3.09088559468395e-07	8.69863517361053e-06	7.151643060181e-06	CDK1/ZWILCH/TTK/AURKB/SPDL1	5
BP	GO:0045840	positive regulation of mitotic nuclear division	7/195	44/18870	3.13292972520449e-07	8.73378050752761e-06	7.1805380394955e-06	NUSAP1/DLGAP5/CDC20/UBE2C/ESPL1/AURKA/IGF1	7
BP	GO:0070192	chromosome organization involved in meiotic cell cycle	8/195	65/18870	3.43502198274198e-07	9.48643921402109e-06	7.79934159977226e-06	TRIP13/NDC1/CCNE1/RAD51/NCAPD2/CCNE2/NCAPH/BRIP1	8
BP	GO:0000725	recombinational repair	12/195	179/18870	3.63748061884571e-07	9.95255113767507e-06	8.18255874102914e-06	MCM4/FEN1/MCM2/RAD51/PSMD14/RAD54B/PARPBP/RAD51AP1/RMI1/CDC45/YEATS4/GINS2	12
BP	GO:0097421	liver regeneration	6/195	29/18870	4.39425827914067e-07	1.19128745090465e-05	9.79425215669404e-06	PTCH1/TYMS/EZH2/PCNA/AURKA/IHH	6
BP	GO:0030261	chromosome condensation	7/195	47/18870	5.00888413248794e-07	1.34556841922744e-05	1.10626838064901e-05	CDK1/NUSAP1/TOP2A/NCAPG2/NCAPD2/NCAPG/NCAPH	7
BP	GO:0034508	centromere complex assembly	6/195	30/18870	5.44580117691899e-07	1.44976058358519e-05	1.19193068907814e-05	DLGAP5/OIP5/CENPF/HJURP/CENPE/CENPN	6
BP	GO:0001701	in utero embryonic development	17/195	392/18870	7.11102575222349e-07	1.87616795516254e-05	1.54250445828307e-05	CCNB1/PTCH1/ASF1B/STIL/RRM2/CCNB2/GINS1/NCAPG2/NEK2/HEY2/LEF1/E2F8/IHH/TM4SF1/KLF4/IGF1/CITED2	17
BP	GO:1904666	regulation of ubiquitin protein ligase activity	5/195	18/18870	8.59903993494301e-07	2.24868699183687e-05	1.84877356030261e-05	MAD2L1/CDC20/UBE2C/UBE2S/FBXO5	5
BP	GO:0000212	meiotic spindle organization	5/195	19/18870	1.15724323565843e-06	2.99969628190409e-05	2.46622104145859e-05	CCNB2/ESPL1/FBXO5/AURKA/ASPM	5
BP	GO:0010389	regulation of G2/M transition of mitotic cell cycle	9/195	104/18870	1.31750589840185e-06	3.38541733024128e-05	2.78334426866039e-05	CDK1/CCNB1/CDC6/DTL/CENPF/AURKB/FBXO5/AURKA/KIF14	9
BP	GO:0051315	attachment of mitotic spindle microtubules to kinetochore	5/195	21/18870	1.99142142075419e-06	4.94508428430977e-05	4.06563524024827e-05	KIF2C/CDCA8/BIRC5/AURKB/CENPE	5
BP	GO:0090231	regulation of spindle checkpoint	5/195	21/18870	1.99142142075419e-06	4.94508428430977e-05	4.06563524024827e-05	CCNB1/MAD2L1/CDCA8/BIRC5/AURKB	5
BP	GO:0090266	regulation of mitotic cell cycle spindle assembly checkpoint	5/195	21/18870	1.99142142075419e-06	4.94508428430977e-05	4.06563524024827e-05	CCNB1/MAD2L1/CDCA8/BIRC5/AURKB	5
BP	GO:1903504	regulation of mitotic spindle checkpoint	5/195	21/18870	1.99142142075419e-06	4.94508428430977e-05	4.06563524024827e-05	CCNB1/MAD2L1/CDCA8/BIRC5/AURKB	5
BP	GO:0000079	regulation of cyclin-dependent protein serine/threonine kinase activity	8/195	82/18870	2.08816232785533e-06	5.14209973234376e-05	4.22761285323694e-05	CCNB1/CCNA2/CDC6/CCNB2/CCNE1/CCNE2/CDKN3/CCNA1	8
BP	GO:1904029	regulation of cyclin-dependent protein kinase activity	8/195	85/18870	2.74601946962231e-06	6.59771985373911e-05	5.42436100184517e-05	CCNB1/CCNA2/CDC6/CCNB2/CCNE1/CCNE2/CDKN3/CCNA1	8
BP	GO:0007131	reciprocal meiotic recombination	7/195	60/18870	2.74625902541425e-06	6.59771985373911e-05	5.42436100184517e-05	TRIP13/TOP2A/RAD51/RAD54B/RAD51AP1/RMI1/BRIP1	7
BP	GO:0140527	reciprocal homologous recombination	7/195	60/18870	2.74625902541425e-06	6.59771985373911e-05	5.42436100184517e-05	TRIP13/TOP2A/RAD51/RAD54B/RAD51AP1/RMI1/BRIP1	7
BP	GO:0071459	protein localization to chromosome, centromeric region	6/195	40/18870	3.23057103726223e-06	7.69865920573379e-05	6.32950590322685e-05	CDK1/BUB1B/ZWILCH/TTK/AURKB/SPDL1	6
BP	GO:0001824	blastocyst development	9/195	116/18870	3.28663127372032e-06	7.70793286812981e-05	6.33713030889433e-05	ASF1B/RRM2/GINS1/NCAPG2/NEK2/TM4SF1/KLF4/IGF1/CITED2	9
BP	GO:1902749	regulation of cell cycle G2/M phase transition	9/195	116/18870	3.28663127372032e-06	7.70793286812981e-05	6.33713030889433e-05	CDK1/CCNB1/CDC6/DTL/CENPF/AURKB/FBXO5/AURKA/KIF14	9
BP	GO:0051987	positive regulation of attachment of spindle microtubules to kinetochore	4/195	11/18870	3.4479348978256e-06	8.02255718352335e-05	6.59580086546332e-05	CCNB1/CDCA8/BIRC5/AURKB	4
BP	GO:0045143	homologous chromosome segregation	7/195	65/18870	4.73951545566373e-06	0.000109416157589737	8.9957250589407e-05	TRIP13/NDC1/PTTG1/CCNE1/CCNE2/ESPL1/BRIP1	7
BP	GO:0032506	cytokinetic process	6/195	43/18870	5.00065238526606e-06	0.000113980823494743	9.37101222284681e-05	KIF20A/PLEC/ECT2/CEP55/RACGAP1/AURKB	6
BP	GO:0000727	double-strand break repair via break-induced replication	4/195	12/18870	5.13010136203073e-06	0.000113980823494743	9.37101222284681e-05	MCM4/MCM2/CDC45/GINS2	4
BP	GO:0090232	positive regulation of spindle checkpoint	4/195	12/18870	5.13010136203073e-06	0.000113980823494743	9.37101222284681e-05	MAD2L1/CDCA8/BIRC5/AURKB	4
BP	GO:0090267	positive regulation of mitotic cell cycle spindle assembly checkpoint	4/195	12/18870	5.13010136203073e-06	0.000113980823494743	9.37101222284681e-05	MAD2L1/CDCA8/BIRC5/AURKB	4
BP	GO:0090306	meiotic spindle assembly	4/195	12/18870	5.13010136203073e-06	0.000113980823494743	9.37101222284681e-05	CCNB2/FBXO5/AURKA/ASPM	4
BP	GO:0051445	regulation of meiotic cell cycle	7/195	66/18870	5.25586212842003e-06	0.000115903526787173	9.52908860360835e-05	TRIP13/CDC20/TTK/MSX2/RAD51AP1/FBXO5/ASPM	7
BP	GO:0006275	regulation of DNA replication	9/195	124/18870	5.69840427026556e-06	0.000124731737915813	0.000102549060863727	CDK1/CCNA2/CDC6/MCM4/MCM2/PCNA/FBXO5/E2F8/BCL6	9
BP	GO:0051781	positive regulation of cell division	8/195	94/18870	5.86804608283821e-06	0.000127500560108727	0.000104825467176398	CDC6/ECT2/CDCA8/RACGAP1/BIRC5/AURKB/KIF14/KIF23	8
BP	GO:0035825	homologous recombination	7/195	68/18870	6.42960093722036e-06	0.00013868226839041	0.000114018585963155	TRIP13/TOP2A/RAD51/RAD54B/RAD51AP1/RMI1/BRIP1	7
BP	GO:0007144	female meiosis I	4/195	13/18870	7.35027327049166e-06	0.000155143267959306	0.000127552110588682	TRIP13/CCNB2/FBXO5/AURKA	4
BP	GO:0060623	regulation of chromosome condensation	4/195	13/18870	7.35027327049166e-06	0.000155143267959306	0.000127552110588682	NCAPG2/NCAPD2/NCAPG/NCAPH	4
BP	GO:0090235	regulation of metaphase plate congression	4/195	13/18870	7.35027327049166e-06	0.000155143267959306	0.000127552110588682	CDCA8/BIRC5/AURKB/SPAG5	4
BP	GO:1901976	regulation of cell cycle checkpoint	6/195	46/18870	7.48797673147694e-06	0.000156928874053293	0.000129020158986553	CCNB1/MAD2L1/RAD51/CDCA8/BIRC5/AURKB	6
BP	GO:0065004	protein-DNA complex assembly	12/195	240/18870	7.82695884430135e-06	0.000162877911161341	0.000133911200983303	ASF1B/MCM2/DLGAP5/OIP5/CENPF/HJURP/RAD51/HEY2/CENPE/CDC45/HMGB2/CENPN	12
BP	GO:0022412	cellular process involved in reproduction in multicellular organism	17/195	471/18870	8.39616487323824e-06	0.000173501169233699	0.000142645186068707	PTCH1/TRIP13/CCNB2/KIF18A/TOP2A/TTK/NCAPH/FBXO5/AURKA/ASPM/BRIP1/HMGB2/IHH/ANG/IGF1/ZBTB16/CCNA1	17
BP	GO:0090329	regulation of DNA-templated DNA replication	6/195	47/18870	8.51047746097372e-06	0.000174642089563732	0.000143583201607656	MCM4/MCM2/PCNA/FBXO5/E2F8/BCL6	6
BP	GO:0045842	positive regulation of mitotic metaphase/anaphase transition	4/195	14/18870	1.02072625846101e-05	0.000208016971982916	0.000171022591980255	DLGAP5/CDC20/UBE2C/ESPL1	4
BP	GO:2000241	regulation of reproductive process	11/195	207/18870	1.06495012310173e-05	0.000215542987244221	0.000177210157470714	TRIP13/SERPINF1/CDC20/TTK/MSX2/RAD51AP1/FBXO5/AURKA/ASPM/IGF1/CITED2	11
BP	GO:1902101	positive regulation of metaphase/anaphase transition of cell cycle	4/195	15/18870	1.38065985937526e-05	0.00027754080846625	0.000228182094911428	DLGAP5/CDC20/UBE2C/ESPL1	4
BP	GO:2001252	positive regulation of chromosome organization	8/195	109/18870	1.75527620341168e-05	0.000350462241964968	0.000288134955723625	CDK1/FEN1/NCAPG2/NCAPD2/AURKB/NCAPG/NEK2/NCAPH	8
BP	GO:0040020	regulation of meiotic nuclear division	5/195	33/18870	2.10014792788021e-05	0.000416505847442015	0.000342433162666728	TRIP13/CDC20/MSX2/RAD51AP1/FBXO5	5
BP	GO:0032355	response to estradiol	8/195	113/18870	2.28263637279809e-05	0.000449679365441223	0.000369706999888982	PTCH1/CCNA2/EZH2/KIF18A/PCNA/MSX2/CRYAB/IHH	8
BP	GO:0051782	negative regulation of cell division	4/195	17/18870	2.36860097252842e-05	0.000463524230054402	0.000381089651069752	PTCH1/AURKB/ASPM/E2F8	4
BP	GO:0051347	positive regulation of transferase activity	15/195	414/18870	2.77354890868599e-05	0.000539199804287308	0.000443306847731805	TPX2/EZH2/PCNA/ECT2/CDC20/UBE2C/UBE2S/AURKB/NEK2/BORA/CENPE/KIF14/KLF4/ANG/IGF1	15
BP	GO:1901978	positive regulation of cell cycle checkpoint	4/195	18/18870	3.02077542200813e-05	0.000583424272681963	0.000479666300240438	MAD2L1/CDCA8/BIRC5/AURKB	4
BP	GO:0034502	protein localization to chromosome	8/195	119/18870	3.31875516666811e-05	0.000636813085552225	0.000523560281932331	CDK1/EZH2/BUB1B/ZWILCH/TTK/AURKB/LEF1/SPDL1	8
BP	GO:0071897	DNA biosynthetic process	10/195	194/18870	3.49966375400557e-05	0.000667193960844288	0.000548538128641417	CCNA2/TYMS/DTL/CENPF/PCNA/POLE2/AURKB/NEK2/TK1/KLF4	10
BP	GO:0007076	mitotic chromosome condensation	4/195	19/18870	3.79545571492606e-05	0.000718946899846571	0.000591087165320469	NUSAP1/NCAPD2/NCAPG/NCAPH	4
BP	GO:0021700	developmental maturation	13/195	330/18870	4.10593577086574e-05	0.000772805108465494	0.000635367063973056	TRIP13/TYMS/CDC20/MSX2/FBXO5/AURKA/PGR/KIF14/NLGN1/IHH/ANG/IGF1/ZBTB16	13
BP	GO:0051653	spindle localization	6/195	62/18870	4.28491264308212e-05	0.000801387143057447	0.000658865981361328	MAD2L1/NUSAP1/ESPL1/SPAG5/ASPM/SPDL1	6
BP	GO:0051438	regulation of ubiquitin-protein transferase activity	5/195	39/18870	4.84506840868548e-05	0.000900451392934943	0.000740312339440324	MAD2L1/CDC20/UBE2C/UBE2S/FBXO5	5
BP	GO:0036297	interstrand cross-link repair	5/195	40/18870	5.49107002367964e-05	0.00101413199499833	0.000833775632542935	NEIL3/FANCI/RAD51/RAD51AP1/FANCF	5
BP	GO:0000082	G1/S transition of mitotic cell cycle	11/195	252/18870	6.51191835157804e-05	0.0011951999210505	0.000982641880055058	CDK1/STIL/RRM2/CCNA2/CDC6/EZH2/CCNE1/CCNE2/CDKN3/KIF14/KLF4	11
BP	GO:0031109	microtubule polymerization or depolymerization	8/195	134/18870	7.73037204661201e-05	0.00141007712331719	0.0011593046578025	TPX2/KIF2C/STMN1/KIF18A/KIF18B/SKA1/FBXO5/CRYAB	8
BP	GO:0009124	nucleoside monophosphate biosynthetic process	5/195	43/18870	7.8337701413323e-05	0.00142017121273846	0.00116760358322215	PAICS/HPRT1/PRPS2/TYMS/TK1	5
BP	GO:0071695	anatomical structure maturation	11/195	261/18870	8.90886638774628e-05	0.00160522562047502	0.00131974734421813	TRIP13/TYMS/MSX2/FBXO5/AURKA/PGR/KIF14/IHH/ANG/IGF1/ZBTB16	11
BP	GO:0051098	regulation of binding	11/195	262/18870	9.21668008353303e-05	0.00165062361496001	0.00135707161931702	LRP1/STMN1/HJURP/AURKB/MSX2/HEY2/AURKA/LEF1/HMGB2/GREM2/IGF1	11
BP	GO:0007019	microtubule depolymerization	5/195	45/18870	9.77797047651105e-05	0.00174059655169218	0.00143104349142597	TPX2/KIF2C/STMN1/KIF18A/KIF18B	5
BP	GO:0001889	liver development	8/195	142/18870	0.000116017983428842	0.00205289306007322	0.00168780022536254	PTCH1/TYMS/EZH2/PCNA/AURKA/E2F8/IHH/CITED2	8
BP	GO:0048144	fibroblast proliferation	7/195	107/18870	0.000123245593181182	0.00213614557941577	0.00175624685984205	CDK1/CCNB1/CKS2/CCNA2/CDC6/E2F8/IGF1	7
BP	GO:0031055	chromatin remodeling at centromere	3/195	10/18870	0.000123614515763146	0.00213614557941577	0.00175624685984205	OIP5/HJURP/CENPN	3
BP	GO:0034080	CENP-A containing chromatin assembly	3/195	10/18870	0.000123614515763146	0.00213614557941577	0.00175624685984205	OIP5/HJURP/CENPN	3
BP	GO:0044837	actomyosin contractile ring organization	3/195	10/18870	0.000123614515763146	0.00213614557941577	0.00175624685984205	PLEC/ECT2/RACGAP1	3
BP	GO:0061008	hepaticobiliary system development	8/195	145/18870	0.000134148515591098	0.00230470269518427	0.00189482725816557	PTCH1/TYMS/EZH2/PCNA/AURKA/E2F8/IHH/CITED2	8
BP	GO:0032200	telomere organization	9/195	187/18870	0.000145777664926958	0.00248870736797391	0.00204610797231589	FEN1/EXO1/EZH2/PCNA/CCNE1/RAD51/CCNE2/AURKB/NEK2	9
BP	GO:0048477	oogenesis	7/195	110/18870	0.000146543174966992	0.00248870736797391	0.00204610797231589	TRIP13/FBXO5/AURKA/ASPM/IHH/ANG/IGF1	7
BP	GO:0044843	cell cycle G1/S phase transition	11/195	279/18870	0.000160232784482251	0.00270564501797173	0.00222446476141375	CDK1/STIL/RRM2/CCNA2/CDC6/EZH2/CCNE1/CCNE2/CDKN3/KIF14/KLF4	11
BP	GO:1902412	regulation of mitotic cytokinesis	3/195	11/18870	0.000168676983587641	0.00283204821875841	0.00232838802703514	CDCA8/BIRC5/AURKB	3
BP	GO:0010971	positive regulation of G2/M transition of mitotic cell cycle	4/195	29/18870	0.000214512955485905	0.00356628355258736	0.00293204468407574	CDK1/CCNB1/DTL/FBXO5	4
BP	GO:0007129	homologous chromosome pairing at meiosis	5/195	53/18870	0.000214821818057716	0.00356628355258736	0.00293204468407574	TRIP13/NDC1/CCNE1/CCNE2/BRIP1	5
BP	GO:0000723	telomere maintenance	8/195	156/18870	0.000221787544558857	0.00366135304006381	0.00301020672062241	FEN1/EXO1/PCNA/CCNE1/RAD51/CCNE2/AURKB/NEK2	8
BP	GO:0051101	regulation of DNA binding	6/195	85/18870	0.000250479044113313	0.00411203097419355	0.00338073470066389	HJURP/MSX2/HEY2/LEF1/HMGB2/IGF1	6
BP	GO:0048511	rhythmic process	11/195	296/18870	0.000267020650671537	0.00435937029135022	0.0035840864306479	CDK1/TYMS/EZH2/DTL/SERPINF1/PCNA/TOP2A/OPN3/PGR/NLGN1/CA12	11
BP	GO:0051054	positive regulation of DNA metabolic process	11/195	298/18870	0.000282833413335663	0.00459215789234552	0.00377547436656282	CDK1/CCNA2/FOXM1/PCNA/RAD51/AURKB/RAD51AP1/NEK2/YEATS4/E2F8/KLF4	11
BP	GO:0044771	meiotic cell cycle phase transition	3/195	13/18870	0.000287945312313884	0.00464784038793345	0.00382125411536215	CCNB2/CDC20/TTK	3
BP	GO:0000302	response to reactive oxygen species	9/195	205/18870	0.000289408673901778	0.00464784038793345	0.00382125411536215	CDK1/NUDT15/EZH2/PCNA/ECT2/CRYAB/DHFR/CD36/APOD	9
BP	GO:0032147	activation of protein kinase activity	6/195	88/18870	0.000302537434671519	0.00481628758519212	0.00395974414342271	TPX2/ECT2/BORA/KIF14/ANG/IGF1	6
BP	GO:0051293	establishment of spindle localization	5/195	57/18870	0.000303157188103463	0.00481628758519212	0.00395974414342271	MAD2L1/NUSAP1/ESPL1/SPAG5/SPDL1	5
BP	GO:0051642	centrosome localization	4/195	32/18870	0.000317015312411098	0.00495650924960209	0.00407502835446847	MAD2L1/DLGAP5/AURKA/ASPM	4
BP	GO:0061842	microtubule organizing center localization	4/195	32/18870	0.000317015312411098	0.00495650924960209	0.00407502835446847	MAD2L1/DLGAP5/AURKA/ASPM	4
BP	GO:1902751	positive regulation of cell cycle G2/M phase transition	4/195	32/18870	0.000317015312411098	0.00495650924960209	0.00407502835446847	CDK1/CCNB1/DTL/FBXO5	4
BP	GO:0031638	zymogen activation	5/195	59/18870	0.00035648231532738	0.00553629007125707	0.00455169916625214	PRSS12/S100A10/PLGRKT/C1R/THBD	5
BP	GO:0001556	oocyte maturation	4/195	33/18870	0.000357844806636244	0.00553629007125707	0.00455169916625214	TRIP13/FBXO5/AURKA/ANG	4
BP	GO:0007100	mitotic centrosome separation	3/195	14/18870	0.00036369205314914	0.00559744800549848	0.00460198058480381	KIF11/NEK2/AURKA	3
BP	GO:0048599	oocyte development	5/195	61/18870	0.000416611608278929	0.00637869068634319	0.00524428465725535	TRIP13/FBXO5/AURKA/ANG/IGF1	5
BP	GO:0006271	DNA strand elongation involved in DNA replication	3/195	15/18870	0.000451163416787988	0.00683686100824874	0.00562097255571755	MCM4/PCNA/GINS1	3
BP	GO:0051299	centrosome separation	3/195	15/18870	0.000451163416787988	0.00683686100824874	0.00562097255571755	KIF11/NEK2/AURKA	3
BP	GO:0009994	oocyte differentiation	5/195	65/18870	0.00055948273907341	0.00841153855749615	0.006915604591932	TRIP13/FBXO5/AURKA/ANG/IGF1	5
BP	GO:0010466	negative regulation of peptidase activity	7/195	137/18870	0.00056076923716641	0.00841153855749615	0.006915604591932	LRP1/SERPINF1/SERPING1/TIMP3/ECM1/KLF4/SERPINA3	7
BP	GO:0071478	cellular response to radiation	8/195	181/18870	0.000600605429628023	0.00896358103308489	0.00736947013068303	PBK/PCNA/ECT2/RAD51/AURKB/RAD51AP1/OPN3/CRYAB	8
BP	GO:0051382	kinetochore assembly	3/195	17/18870	0.000664073764727418	0.00981168987384761	0.00806674867889938	DLGAP5/CENPF/CENPE	3
BP	GO:0051447	negative regulation of meiotic cell cycle	3/195	17/18870	0.000664073764727418	0.00981168987384761	0.00806674867889938	TRIP13/TTK/FBXO5	3
BP	GO:0048732	gland development	13/195	443/18870	0.00072881114778331	0.0106659073131052	0.00876904945361007	PTCH1/TYMS/CCNB2/EZH2/SERPINF1/PCNA/MSX2/AURKA/PGR/LEF1/E2F8/IHH/CITED2	13
BP	GO:0071214	cellular response to abiotic stimulus	11/195	334/18870	0.000734558626669869	0.0106659073131052	0.00876904945361007	PLEC/PBK/PCNA/ECT2/RAD51/AURKB/MAP3K1/RAD51AP1/OPN3/CRYAB/GCLC	11
BP	GO:0104004	cellular response to environmental stimulus	11/195	334/18870	0.000734558626669869	0.0106659073131052	0.00876904945361007	PLEC/PBK/PCNA/ECT2/RAD51/AURKB/MAP3K1/RAD51AP1/OPN3/CRYAB/GCLC	11
BP	GO:2000573	positive regulation of DNA biosynthetic process	5/195	69/18870	0.000736326596234676	0.0106659073131052	0.00876904945361007	CCNA2/PCNA/AURKB/NEK2/KLF4	5
BP	GO:0040001	establishment of mitotic spindle localization	4/195	40/18870	0.000755403434587667	0.010888864142471	0.00895235495264871	MAD2L1/NUSAP1/ESPL1/SPDL1	4
BP	GO:0042770	signal transduction in response to DNA damage	8/195	189/18870	0.00079701627928619	0.0114329276955859	0.00939966056511256	CDK1/DTL/FOXM1/RAD51/BATF/PMAIP1/BRIP1/NDRG1	8
BP	GO:0002562	somatic diversification of immune receptors via germline recombination within a single locus	5/195	72/18870	0.000894124222796819	0.0127025821075221	0.0104435157197118	EXO1/BATF/LEF1/HMGB2/BCL6	5
BP	GO:0016444	somatic cell DNA recombination	5/195	72/18870	0.000894124222796819	0.0127025821075221	0.0104435157197118	EXO1/BATF/LEF1/HMGB2/BCL6	5
BP	GO:0048469	cell maturation	8/195	195/18870	0.000975811089165914	0.0137967548731353	0.0113430974253081	TRIP13/TYMS/FBXO5/AURKA/PGR/KIF14/IHH/ANG	8
BP	GO:2000242	negative regulation of reproductive process	5/195	76/18870	0.0011420508797058	0.0160702873787173	0.0132122978965463	TRIP13/SERPINF1/TTK/FBXO5/IGF1	5
BP	GO:0009123	nucleoside monophosphate metabolic process	5/195	77/18870	0.0012112643445219	0.0169634414126171	0.0139466106617937	PAICS/HPRT1/PRPS2/TYMS/TK1	5
BP	GO:0051383	kinetochore organization	3/195	21/18870	0.00125993547404589	0.0175618364424793	0.0144385852735746	DLGAP5/CENPF/CENPE	3
BP	GO:0002200	somatic diversification of immune receptors	5/195	78/18870	0.00128353222670479	0.017748702223002	0.0145922182672326	EXO1/BATF/LEF1/HMGB2/BCL6	5
BP	GO:0090224	regulation of spindle organization	4/195	46/18870	0.0012853544080279	0.017748702223002	0.0145922182672326	TPX2/STIL/SPAG5/BORA	4
BP	GO:0007281	germ cell development	11/195	359/18870	0.00131656156331215	0.0180950670678484	0.0148769845195812	PTCH1/TRIP13/FBXO5/AURKA/ASPM/BRIP1/HMGB2/IHH/ANG/IGF1/ZBTB16	11
BP	GO:0070507	regulation of microtubule cytoskeleton organization	7/195	161/18870	0.00144507634905	0.0196254556054898	0.0161352040386394	TPX2/STIL/STMN1/KIF18A/SPAG5/SKA1/BORA	7
BP	GO:0001832	blastocyst growth	3/195	22/18870	0.00144783394991431	0.0196254556054898	0.0161352040386394	GINS1/NCAPG2/IGF1	3
BP	GO:0051443	positive regulation of ubiquitin-protein transferase activity	3/195	22/18870	0.00144783394991431	0.0196254556054898	0.0161352040386394	CDC20/UBE2C/UBE2S	3
BP	GO:0042176	regulation of protein catabolic process	11/195	364/18870	0.00146948815662351	0.0198280251270433	0.0163017479715793	LRP1/ODC1/MAD2L1/NUDT15/DTL/PBK/CDC20/PSMD14/AURKA/TIMP3/GCLC	11
BP	GO:0007422	peripheral nervous system development	5/195	81/18870	0.00151948256213282	0.0204094135050113	0.0167797404469022	CDK1/PLEC/SLC5A3/NDRG1/CITED2	5
BP	GO:0009314	response to radiation	12/195	428/18870	0.00170580063049292	0.0228083296973149	0.018752025983223	FEN1/DTL/PBK/PCNA/ECT2/RAD51/AURKB/RAD54B/RAD51AP1/OPN3/THBD/CRYAB	12
BP	GO:0030865	cortical cytoskeleton organization	4/195	50/18870	0.00175671429555478	0.0233832916367764	0.0192247349176881	PLEC/ECT2/RACGAP1/NLGN1	4
BP	GO:0048678	response to axon injury	5/195	84/18870	0.00178589396014955	0.0236650970952552	0.019456423224098	CDK1/DHFR/NREP/KLF4/APOD	5
BP	GO:0031145	anaphase-promoting complex-dependent catabolic process	3/195	24/18870	0.00187420107283594	0.0247243936170992	0.0203273311847056	CDC20/UBE2C/UBE2S	3
BP	GO:0031103	axon regeneration	4/195	52/18870	0.00203223898161537	0.0266900719585485	0.0219434272260504	DHFR/NREP/KLF4/APOD	4
BP	GO:0008156	negative regulation of DNA replication	3/195	25/18870	0.0021136826519218	0.0275151199842683	0.0226217461657107	CDC6/FBXO5/BCL6	3
BP	GO:0019985	translesion synthesis	3/195	25/18870	0.0021136826519218	0.0275151199842683	0.0226217461657107	DTL/PCNA/POLE2	3
BP	GO:0048146	positive regulation of fibroblast proliferation	4/195	53/18870	0.00218059956639558	0.0282617180644691	0.0232355669401708	CCNB1/CCNA2/CDC6/IGF1	4
BP	GO:0006760	folic acid-containing compound metabolic process	3/195	26/18870	0.00237133661933839	0.0305995620530347	0.0251576415418663	TYMS/DHFR/GGH	3
BP	GO:0002455	humoral immune response mediated by circulating immunoglobulin	4/195	55/18870	0.00249941517364725	0.0319730382602928	0.0262868545034307	EXO1/C1S/C1R/SERPING1	4
BP	GO:0072698	protein localization to microtubule cytoskeleton	4/195	55/18870	0.00249941517364725	0.0319730382602928	0.0262868545034307	STIL/TTK/SPAG5/AURKA	4
BP	GO:0031507	heterochromatin formation	5/195	91/18870	0.00253873990544426	0.0323361052611543	0.0265853525488446	LMNB2/EZH2/LMNB1/BCL6/HELLS	5
BP	GO:0031570	DNA integrity checkpoint signaling	6/195	135/18870	0.0028142726800257	0.0356917414998968	0.0293442120871891	CDK1/CDC6/DTL/RAD51/CDC45/BRIP1	6
BP	GO:0000018	regulation of DNA recombination	6/195	136/18870	0.00291938996396752	0.0367710446535748	0.0302315686385076	KPNA2/RAD51/PARPBP/RAD51AP1/YEATS4/BCL6	6
BP	GO:0071900	regulation of protein serine/threonine kinase activity	9/195	285/18870	0.00292426243437904	0.0367710446535748	0.0302315686385076	CCNB1/CCNA2/CDC6/CCNB2/EZH2/CCNE1/CCNE2/CDKN3/CCNA1	9
BP	GO:0031102	neuron projection regeneration	4/195	58/18870	0.00303552922620019	0.0378480542760403	0.0311170395472797	DHFR/NREP/KLF4/APOD	4
BP	GO:0042306	regulation of protein import into nucleus	4/195	58/18870	0.00303552922620019	0.0378480542760403	0.0311170395472797	CDK1/ECT2/CD36/APOD	4
BP	GO:0010212	response to ionizing radiation	6/195	138/18870	0.00313840761101521	0.0388682101693833	0.0319557677695028	ECT2/RAD51/RAD54B/RAD51AP1/THBD/CRYAB	6
BP	GO:0045861	negative regulation of proteolysis	8/195	235/18870	0.00314365557715148	0.0388682101693833	0.0319557677695028	LRP1/PBK/SERPINF1/SERPING1/TIMP3/ECM1/KLF4/SERPINA3	8
BP	GO:0007062	sister chromatid cohesion	4/195	59/18870	0.00323036900153639	0.0396088813258923	0.0325647156826643	FEN1/BUB1B/CDC20/ESPL1	4
BP	GO:0044380	protein localization to cytoskeleton	4/195	59/18870	0.00323036900153639	0.0396088813258923	0.0325647156826643	STIL/TTK/SPAG5/AURKA	4
BP	GO:0060603	mammary gland duct morphogenesis	3/195	29/18870	0.00325778197131547	0.0397799410133769	0.0327053535876299	PTCH1/MSX2/PGR	3
BP	GO:0045604	regulation of epidermal cell differentiation	4/195	60/18870	0.00343356230825363	0.0417538132546892	0.0343281863004088	PTCH1/EZH2/MSX2/HEY2	4
BP	GO:0009798	axis specification	5/195	98/18870	0.00349895830181408	0.042374679433855	0.0348386357229806	PTCH1/STIL/HEY2/AURKA/CITED2	5
BP	GO:0070828	heterochromatin organization	5/195	100/18870	0.00381550621788074	0.0460196770360718	0.0378353957072772	LMNB2/EZH2/LMNB1/BCL6/HELLS	5
BP	GO:0006997	nucleus organization	6/195	144/18870	0.00386931737349337	0.0464789952791581	0.0382130273770762	CDK1/NDC1/LMNB2/PLEC/LMNB1/HMGB2	6
BP	GO:0042542	response to hydrogen peroxide	5/195	101/18870	0.00398124108989596	0.0476298276139375	0.0391591921392707	CDK1/EZH2/PCNA/ECT2/CRYAB	5
BP	GO:0009913	epidermal cell differentiation	8/195	245/18870	0.00404313669090639	0.0479818028981059	0.0394485710531048	PTCH1/PLEC/EZH2/MSX2/OPN3/HEY2/KLF4/MCOLN3	8
BP	GO:0016485	protein processing	8/195	245/18870	0.00404313669090639	0.0479818028981059	0.0394485710531048	PTCH1/PRSS12/CPM/S100A10/PLGRKT/C1R/THBD/IHH	8
BP	GO:0042558	pteridine-containing compound metabolic process	3/195	32/18870	0.00432298412602188	0.0510976723695786	0.04201030468572	TYMS/DHFR/GGH	3
BP	GO:0007018	microtubule-based movement	11/195	420/18870	0.00440676895377285	0.0518804870852541	0.0426539012174785	KIF20A/KIF4A/KIF2C/KIF11/DLGAP5/KIF18A/KIF15/KIF18B/CENPE/KIF14/KIF23	11
BP	GO:1905477	positive regulation of protein localization to membrane	5/195	104/18870	0.00450931013606886	0.0522564994661744	0.0429630423966268	LRP1/PGRMC1/PDZK1/SLC5A3/MTCL1	5
BP	GO:0009113	purine nucleobase biosynthetic process	2/195	10/18870	0.00452712821094438	0.0522564994661744	0.0429630423966268	PAICS/HPRT1	2
BP	GO:0032429	regulation of phospholipase A2 activity	2/195	10/18870	0.00452712821094438	0.0522564994661744	0.0429630423966268	LRP1/ANG	2
BP	GO:0055015	ventricular cardiac muscle cell development	2/195	10/18870	0.00452712821094438	0.0522564994661744	0.0429630423966268	CDK1/HEY2	2
BP	GO:2000121	regulation of removal of superoxide radicals	2/195	10/18870	0.00452712821094438	0.0522564994661744	0.0429630423966268	DHFR/CD36	2
BP	GO:0048608	reproductive structure development	9/195	305/18870	0.00455833990397055	0.0522622143370049	0.0429677409171992	PTCH1/KIF18A/SERPINF1/PGR/ASPM/BRIP1/HMGB2/ANG/CITED2	9
BP	GO:0055021	regulation of cardiac muscle tissue growth	4/195	65/18870	0.00458068139197437	0.0522622143370049	0.0429677409171992	CDK1/HEY2/IGF1/CITED2	4
BP	GO:1902808	positive regulation of cell cycle G1/S phase transition	4/195	65/18870	0.00458068139197437	0.0522622143370049	0.0429677409171992	STIL/RRM2/CDC6/EZH2	4
BP	GO:0002520	immune system development	7/195	199/18870	0.00471534585729614	0.0534333975527705	0.0439306372969256	EXO1/CCNB2/BATF/LEF1/HMGB2/BCL6/CITED2	7
BP	GO:0061436	establishment of skin barrier	3/195	33/18870	0.00471949805796044	0.0534333975527705	0.0439306372969256	STMN1/PLEC/KLF4	3
BP	GO:0045682	regulation of epidermis development	4/195	66/18870	0.00483747854347011	0.0544340779089087	0.0447533535715598	PTCH1/EZH2/MSX2/HEY2	4
BP	GO:0031396	regulation of protein ubiquitination	7/195	200/18870	0.00484472503893163	0.0544340779089087	0.0447533535715598	MAD2L1/CDC20/FANCI/UBE2C/UBE2S/FBXO5/GCLC	7
BP	GO:0061458	reproductive system development	9/195	309/18870	0.00495716931832971	0.0554864974835768	0.0456186076024919	PTCH1/KIF18A/SERPINF1/PGR/ASPM/BRIP1/HMGB2/ANG/CITED2	9
BP	GO:0009411	response to UV	6/195	152/18870	0.00503123868382418	0.0558113809222867	0.0458857127682386	FEN1/DTL/PBK/PCNA/AURKB/OPN3	6
BP	GO:0006956	complement activation	4/195	67/18870	0.00510377152666867	0.0558113809222867	0.0458857127682386	C1S/C1R/SERPING1/CFD	4
BP	GO:0010972	negative regulation of G2/M transition of mitotic cell cycle	4/195	67/18870	0.00510377152666867	0.0558113809222867	0.0458857127682386	CDK1/CDC6/DTL/AURKB	4
BP	GO:0070301	cellular response to hydrogen peroxide	4/195	67/18870	0.00510377152666867	0.0558113809222867	0.0458857127682386	CDK1/EZH2/PCNA/ECT2	4
BP	GO:0006301	postreplication repair	3/195	34/18870	0.00513729123887038	0.0558113809222867	0.0458857127682386	DTL/PCNA/POLE2	3
BP	GO:0034405	response to fluid shear stress	3/195	34/18870	0.00513729123887038	0.0558113809222867	0.0458857127682386	PLEC/KLF4/CITED2	3
BP	GO:0051973	positive regulation of telomerase activity	3/195	34/18870	0.00513729123887038	0.0558113809222867	0.0458857127682386	AURKB/NEK2/KLF4	3
BP	GO:0071539	protein localization to centrosome	3/195	34/18870	0.00513729123887038	0.0558113809222867	0.0458857127682386	STIL/SPAG5/AURKA	3
BP	GO:0034614	cellular response to reactive oxygen species	6/195	154/18870	0.00535788194806231	0.0579946562510041	0.0476807076773774	CDK1/EZH2/PCNA/ECT2/DHFR/CD36	6
BP	GO:0032886	regulation of microtubule-based process	8/195	258/18870	0.00549552671604738	0.0582299107720227	0.0478741238086485	TPX2/STIL/STMN1/KIF18A/SPAG5/SKA1/BORA/AURKA	8
BP	GO:0006188	IMP biosynthetic process	2/195	11/18870	0.00549567292813477	0.0582299107720227	0.0478741238086485	PAICS/HPRT1	2
BP	GO:0035878	nail development	2/195	11/18870	0.00549567292813477	0.0582299107720227	0.0478741238086485	MSX2/ITGA6	2
BP	GO:1990918	double-strand break repair involved in meiotic recombination	2/195	11/18870	0.00549567292813477	0.0582299107720227	0.0478741238086485	RAD51/BRIP1	2
BP	GO:0060537	muscle tissue development	11/195	433/18870	0.00551499271883806	0.0582299107720227	0.0478741238086485	CDK1/PTCH1/PLEC/CENPF/MSX2/VAMP5/HEY2/LEF1/IHH/IGF1/CITED2	11
BP	GO:0006298	mismatch repair	3/195	35/18870	0.00557667165769287	0.0582299107720227	0.0478741238086485	EXO1/RNASEH2A/PCNA	3
BP	GO:0009112	nucleobase metabolic process	3/195	35/18870	0.00557667165769287	0.0582299107720227	0.0478741238086485	PAICS/HPRT1/TYMS	3
BP	GO:0009156	ribonucleoside monophosphate biosynthetic process	3/195	35/18870	0.00557667165769287	0.0582299107720227	0.0478741238086485	PAICS/HPRT1/PRPS2	3
BP	GO:0043392	negative regulation of DNA binding	3/195	35/18870	0.00557667165769287	0.0582299107720227	0.0478741238086485	MSX2/HEY2/LEF1	3
BP	GO:1905508	protein localization to microtubule organizing center	3/195	35/18870	0.00557667165769287	0.0582299107720227	0.0478741238086485	STIL/SPAG5/AURKA	3
BP	GO:0071479	cellular response to ionizing radiation	4/195	70/18870	0.00596116282343373	0.061807846116655	0.0508157480941276	ECT2/RAD51/RAD51AP1/CRYAB	4
BP	GO:1902750	negative regulation of cell cycle G2/M phase transition	4/195	70/18870	0.00596116282343373	0.061807846116655	0.0508157480941276	CDK1/CDC6/DTL/AURKB	4
BP	GO:0035137	hindlimb morphogenesis	3/195	36/18870	0.00603793079032597	0.0621515398972842	0.0510983183125593	PTCH1/MSX2/ZBTB16	3
BP	GO:0055023	positive regulation of cardiac muscle tissue growth	3/195	36/18870	0.00603793079032597	0.0621515398972842	0.0510983183125593	CDK1/HEY2/IGF1	3
BP	GO:2001236	regulation of extrinsic apoptotic signaling pathway	6/195	158/18870	0.00605740896460841	0.0621515398972842	0.0510983183125593	PMAIP1/ITGA6/TIMP3/HMGB2/GCLC/IGF1	6
BP	GO:0042698	ovulation cycle	4/195	71/18870	0.00626696506827831	0.0638412649420966	0.0524875374428209	SERPINF1/PCNA/PGR/CA12	4
BP	GO:0060420	regulation of heart growth	4/195	71/18870	0.00626696506827831	0.0638412649420966	0.0524875374428209	CDK1/HEY2/IGF1/CITED2	4
BP	GO:0014706	striated muscle tissue development	8/195	264/18870	0.00628690629379022	0.0638412649420966	0.0524875374428209	CDK1/PLEC/CENPF/MSX2/HEY2/LEF1/IGF1/CITED2	8
BP	GO:0022616	DNA strand elongation	3/195	37/18870	0.00652134398395525	0.0659951077828348	0.054258334228438	MCM4/PCNA/GINS1	3
BP	GO:0042752	regulation of circadian rhythm	5/195	114/18870	0.00662938960566038	0.0668595436338785	0.0549690361410604	CDK1/EZH2/TOP2A/OPN3/NLGN1	5
BP	GO:0051261	protein depolymerization	5/195	115/18870	0.00687396932982278	0.0689778300648107	0.0567105999784783	TPX2/KIF2C/STMN1/KIF18A/KIF18B	5
BP	GO:0010569	regulation of double-strand break repair via homologous recombination	4/195	73/18870	0.00690945438212656	0.0689778300648107	0.0567105999784783	RAD51/PARPBP/RAD51AP1/YEATS4	4
BP	GO:0030330	DNA damage response, signal transduction by p53 class mediator	4/195	73/18870	0.00690945438212656	0.0689778300648107	0.0567105999784783	FOXM1/BATF/PMAIP1/NDRG1	4
BP	GO:0045740	positive regulation of DNA replication	3/195	38/18870	0.00702717083449934	0.0696821805904213	0.0572896866337848	CDK1/PCNA/E2F8	3
BP	GO:0071392	cellular response to estradiol stimulus	3/195	38/18870	0.00702717083449934	0.0696821805904213	0.0572896866337848	CCNA2/KIF18A/MSX2	3
BP	GO:0009880	embryonic pattern specification	4/195	74/18870	0.00724642533659137	0.0711401557130482	0.0584883709629407	PTCH1/STIL/IHH/ZBTB16	4
BP	GO:0045669	positive regulation of osteoblast differentiation	4/195	74/18870	0.00724642533659137	0.0711401557130482	0.0584883709629407	MSX2/FBXO5/CEBPD/IGF1	4
BP	GO:0046637	regulation of alpha-beta T cell differentiation	4/195	74/18870	0.00724642533659137	0.0711401557130482	0.0584883709629407	BATF/BCL6/IHH/ZBTB16	4
BP	GO:2000278	regulation of DNA biosynthetic process	5/195	117/18870	0.00738194823871752	0.0722306524682459	0.0593849304111538	CCNA2/PCNA/AURKB/NEK2/KLF4	5
BP	GO:0014037	Schwann cell differentiation	3/195	39/18870	0.00755565555727823	0.0725887264057792	0.0596793233750248	CDK1/PLEC/NDRG1	3
BP	GO:0061351	neural precursor cell proliferation	6/195	166/18870	0.00765276166256737	0.0725887264057792	0.0596793233750248	MELK/SHCBP1/RACGAP1/ASPM/LEF1/KIF14	6
BP	GO:0051346	negative regulation of hydrolase activity	7/195	218/18870	0.00766107454795755	0.0725887264057792	0.0596793233750248	LRP1/SERPINF1/SERPING1/TIMP3/ECM1/KLF4/SERPINA3	7
BP	GO:0002069	columnar/cuboidal epithelial cell maturation	2/195	13/18870	0.00768875511506223	0.0725887264057792	0.0596793233750248	TYMS/PGR	2
BP	GO:0006167	AMP biosynthetic process	2/195	13/18870	0.00768875511506223	0.0725887264057792	0.0596793233750248	PAICS/HPRT1	2
BP	GO:0010642	negative regulation of platelet-derived growth factor receptor signaling pathway	2/195	13/18870	0.00768875511506223	0.0725887264057792	0.0596793233750248	LRP1/APOD	2
BP	GO:0010992	ubiquitin recycling	2/195	13/18870	0.00768875511506223	0.0725887264057792	0.0596793233750248	UBE2C/UBE2S	2
BP	GO:0021681	cerebellar granular layer development	2/195	13/18870	0.00768875511506223	0.0725887264057792	0.0596793233750248	CBLN1/KIF14	2
BP	GO:0090435	protein localization to nuclear envelope	2/195	13/18870	0.00768875511506223	0.0725887264057792	0.0596793233750248	LMNB2/LMNB1	2
BP	GO:0140719	constitutive heterochromatin formation	2/195	13/18870	0.00768875511506223	0.0725887264057792	0.0596793233750248	EZH2/HELLS	2
BP	GO:2000678	negative regulation of transcription regulatory region DNA binding	2/195	13/18870	0.00768875511506223	0.0725887264057792	0.0596793233750248	MSX2/HEY2	2
BP	GO:0000731	DNA synthesis involved in DNA repair	3/195	40/18870	0.0081070273510099	0.0755718164739251	0.062131891503008	DTL/PCNA/POLE2	3
BP	GO:0006730	one-carbon metabolic process	3/195	40/18870	0.0081070273510099	0.0755718164739251	0.062131891503008	TYMS/DHFR/CA12	3
BP	GO:0060421	positive regulation of heart growth	3/195	40/18870	0.0081070273510099	0.0755718164739251	0.062131891503008	CDK1/HEY2/IGF1	3
BP	GO:2000677	regulation of transcription regulatory region DNA binding	3/195	40/18870	0.0081070273510099	0.0755718164739251	0.062131891503008	MSX2/HEY2/IGF1	3
BP	GO:0030326	embryonic limb morphogenesis	5/195	120/18870	0.00819214951618156	0.0756493806884891	0.0621956614583784	PTCH1/MSX2/LEF1/IHH/ZBTB16	5
BP	GO:0035113	embryonic appendage morphogenesis	5/195	120/18870	0.00819214951618156	0.0756493806884891	0.0621956614583784	PTCH1/MSX2/LEF1/IHH/ZBTB16	5
BP	GO:0045814	negative regulation of gene expression, epigenetic	5/195	120/18870	0.00819214951618156	0.0756493806884891	0.0621956614583784	LMNB2/EZH2/LMNB1/BCL6/HELLS	5
BP	GO:0051100	negative regulation of binding	5/195	121/18870	0.00847539042943778	0.0780211175046375	0.0641456012826444	AURKB/MSX2/HEY2/AURKA/LEF1	5
BP	GO:0006979	response to oxidative stress	10/195	400/18870	0.00889233782702943	0.0793007979608467	0.065197699418874	CDK1/NUDT15/EZH2/PCNA/ECT2/CRYAB/DHFR/GCLC/CD36/APOD	10
BP	GO:0001833	inner cell mass cell proliferation	2/195	14/18870	0.00890959895871442	0.0793007979608467	0.065197699418874	GINS1/NCAPG2	2
BP	GO:0006177	GMP biosynthetic process	2/195	14/18870	0.00890959895871442	0.0793007979608467	0.065197699418874	PAICS/HPRT1	2
BP	GO:0006287	base-excision repair, gap-filling	2/195	14/18870	0.00890959895871442	0.0793007979608467	0.065197699418874	FEN1/PCNA	2
BP	GO:0045605	negative regulation of epidermal cell differentiation	2/195	14/18870	0.00890959895871442	0.0793007979608467	0.065197699418874	EZH2/MSX2	2
BP	GO:0045683	negative regulation of epidermis development	2/195	14/18870	0.00890959895871442	0.0793007979608467	0.065197699418874	EZH2/MSX2	2
BP	GO:0055012	ventricular cardiac muscle cell differentiation	2/195	14/18870	0.00890959895871442	0.0793007979608467	0.065197699418874	CDK1/HEY2	2
BP	GO:0055057	neuroblast division	2/195	14/18870	0.00890959895871442	0.0793007979608467	0.065197699418874	ASPM/LEF1	2
BP	GO:1901031	regulation of response to reactive oxygen species	2/195	14/18870	0.00890959895871442	0.0793007979608467	0.065197699418874	DHFR/CD36	2
BP	GO:1902043	positive regulation of extrinsic apoptotic signaling pathway via death domain receptors	2/195	14/18870	0.00890959895871442	0.0793007979608467	0.065197699418874	PMAIP1/TIMP3	2
BP	GO:1905049	negative regulation of metallopeptidase activity	2/195	14/18870	0.00890959895871442	0.0793007979608467	0.065197699418874	LRP1/TIMP3	2
BP	GO:0045860	positive regulation of protein kinase activity	8/195	282/18870	0.00918504371887241	0.0808857244361778	0.0665007576805409	TPX2/EZH2/ECT2/BORA/CENPE/KIF14/ANG/IGF1	8
BP	GO:0006958	complement activation, classical pathway	3/195	42/18870	0.0092792760013077	0.0808857244361778	0.0665007576805409	C1S/C1R/SERPING1	3
BP	GO:0009394	2'-deoxyribonucleotide metabolic process	3/195	42/18870	0.0092792760013077	0.0808857244361778	0.0665007576805409	RRM2/NUDT15/TYMS	3
BP	GO:0030866	cortical actin cytoskeleton organization	3/195	42/18870	0.0092792760013077	0.0808857244361778	0.0665007576805409	PLEC/ECT2/RACGAP1	3
BP	GO:0042092	type 2 immune response	3/195	42/18870	0.0092792760013077	0.0808857244361778	0.0665007576805409	BATF/BCL6/ECM1	3
BP	GO:0051294	establishment of spindle orientation	3/195	42/18870	0.0092792760013077	0.0808857244361778	0.0665007576805409	MAD2L1/SPAG5/SPDL1	3
BP	GO:0060236	regulation of mitotic spindle organization	3/195	42/18870	0.0092792760013077	0.0808857244361778	0.0665007576805409	TPX2/STIL/BORA	3
BP	GO:0046632	alpha-beta T cell differentiation	5/195	124/18870	0.00936570595532613	0.0813990032293786	0.0669227533897607	BATF/LEF1/BCL6/IHH/ZBTB16	5
BP	GO:0072331	signal transduction by p53 class mediator	6/195	175/18870	0.00978718302292138	0.0848002718834277	0.0697191299339037	FOXM1/BATF/AURKB/PMAIP1/AURKA/NDRG1	6
BP	GO:0009262	deoxyribonucleotide metabolic process	3/195	43/18870	0.00990053935694841	0.0848002718834277	0.0697191299339037	RRM2/NUDT15/TYMS	3
BP	GO:0019692	deoxyribose phosphate metabolic process	3/195	43/18870	0.00990053935694841	0.0848002718834277	0.0697191299339037	RRM2/NUDT15/TYMS	3
BP	GO:0060443	mammary gland morphogenesis	3/195	43/18870	0.00990053935694841	0.0848002718834277	0.0697191299339037	PTCH1/MSX2/PGR	3
BP	GO:1904646	cellular response to amyloid-beta	3/195	43/18870	0.00990053935694841	0.0848002718834277	0.0697191299339037	LRP1/IGF1/CD36	3
BP	GO:0003198	epithelial to mesenchymal transition involved in endocardial cushion formation	2/195	15/18870	0.0102108967343954	0.0854764868275876	0.0702750847263593	MSX2/HEY2	2
BP	GO:0009263	deoxyribonucleotide biosynthetic process	2/195	15/18870	0.0102108967343954	0.0854764868275876	0.0702750847263593	RRM2/TYMS	2
BP	GO:0009265	2'-deoxyribonucleotide biosynthetic process	2/195	15/18870	0.0102108967343954	0.0854764868275876	0.0702750847263593	RRM2/TYMS	2
BP	GO:0030174	regulation of DNA-templated DNA replication initiation	2/195	15/18870	0.0102108967343954	0.0854764868275876	0.0702750847263593	MCM4/MCM2	2
BP	GO:0042308	negative regulation of protein import into nucleus	2/195	15/18870	0.0102108967343954	0.0854764868275876	0.0702750847263593	CD36/APOD	2
BP	GO:0044849	estrous cycle	2/195	15/18870	0.0102108967343954	0.0854764868275876	0.0702750847263593	PCNA/CA12	2
BP	GO:0046385	deoxyribose phosphate biosynthetic process	2/195	15/18870	0.0102108967343954	0.0854764868275876	0.0702750847263593	RRM2/TYMS	2
BP	GO:0051444	negative regulation of ubiquitin-protein transferase activity	2/195	15/18870	0.0102108967343954	0.0854764868275876	0.0702750847263593	MAD2L1/FBXO5	2
BP	GO:0035265	organ growth	6/195	177/18870	0.0103137645032771	0.0860475913460068	0.0707446222554399	CDK1/MSX2/HEY2/ECM1/IGF1/CITED2	6
BP	GO:1901657	glycosyl compound metabolic process	4/195	82/18870	0.0103373586896218	0.0860475913460068	0.0707446222554399	HPRT1/APOBEC3B/GLA/TK1	4
BP	GO:0006284	base-excision repair	3/195	44/18870	0.0105454634646345	0.0875332711741433	0.0719660841998122	NEIL3/FEN1/PCNA	3
BP	GO:0010951	negative regulation of endopeptidase activity	5/195	128/18870	0.0106502975896096	0.0881558245862646	0.0724779207926258	SERPINF1/SERPING1/TIMP3/KLF4/SERPINA3	5
BP	GO:0008406	gonad development	7/195	233/18870	0.01080940428299	0.0892228761347363	0.0733552046020024	KIF18A/PGR/ASPM/BRIP1/HMGB2/ANG/CITED2	7
BP	GO:1905475	regulation of protein localization to membrane	6/195	181/18870	0.0114268272685941	0.0940564751495702	0.0773291814570159	LRP1/NETO2/PGRMC1/PDZK1/SLC5A3/MTCL1	6
BP	GO:0002903	negative regulation of B cell apoptotic process	2/195	16/18870	0.0115908728163228	0.0943554522651071	0.0775749875600204	AURKB/BCL6	2
BP	GO:0006266	DNA ligation	2/195	16/18870	0.0115908728163228	0.0943554522651071	0.0775749875600204	TOP2A/RAD51	2
BP	GO:0046653	tetrahydrofolate metabolic process	2/195	16/18870	0.0115908728163228	0.0943554522651071	0.0775749875600204	TYMS/DHFR	2
BP	GO:0072520	seminiferous tubule development	2/195	16/18870	0.0115908728163228	0.0943554522651071	0.0775749875600204	KIF18A/BRIP1	2
BP	GO:0030218	erythrocyte differentiation	5/195	131/18870	0.0116894135005512	0.0946072047108523	0.0777819675741908	NCAPG2/RACGAP1/HMGB2/BCL6/CITED2	5
BP	GO:0048736	appendage development	6/195	182/18870	0.0117178466748467	0.0946072047108523	0.0777819675741908	PTCH1/MSX2/ITGA6/LEF1/IHH/ZBTB16	6
BP	GO:0060173	limb development	6/195	182/18870	0.0117178466748467	0.0946072047108523	0.0777819675741908	PTCH1/MSX2/ITGA6/LEF1/IHH/ZBTB16	6
BP	GO:0051056	regulation of small GTPase mediated signal transduction	8/195	295/18870	0.0118287207264804	0.0952421518984999	0.0783039937952579	STMN1/FOXM1/ECT2/RACGAP1/ARHGAP11A/KIF14/BCL6/IGF1	8
BP	GO:0051972	regulation of telomerase activity	3/195	46/18870	0.0119069183667094	0.0956112602544189	0.0786074587825092	AURKB/NEK2/KLF4	3
BP	GO:2000045	regulation of G1/S transition of mitotic cell cycle	6/195	183/18870	0.0120140606189953	0.0961750952744153	0.0790710196431919	STIL/RRM2/CDC6/EZH2/KIF14/KLF4	6
BP	GO:0045137	development of primary sexual characteristics	7/195	238/18870	0.0120422285115173	0.0961750952744153	0.0790710196431919	KIF18A/PGR/ASPM/BRIP1/HMGB2/ANG/CITED2	7
BP	GO:0055013	cardiac muscle cell development	4/195	86/18870	0.0121592195481746	0.0965873488302582	0.0794099567549153	CDK1/PLEC/HEY2/IGF1	4
BP	GO:2000243	positive regulation of reproductive process	4/195	86/18870	0.0121592195481746	0.0965873488302582	0.0794099567549153	MSX2/RAD51AP1/AURKA/CITED2	4
BP	GO:1901293	nucleoside phosphate biosynthetic process	8/195	297/18870	0.0122805231877472	0.0972893995168714	0.0799871525816865	PAICS/RRM2/HPRT1/PRPS2/TYMS/NPR1/KMO/TK1	8
BP	GO:0002244	hematopoietic progenitor cell differentiation	5/195	133/18870	0.0124192476398204	0.0978636714017845	0.0804592941830327	TOP2A/BATF/PUS7/CEBPD/CITED2	5
BP	GO:2000779	regulation of double-strand break repair	5/195	133/18870	0.0124192476398204	0.0978636714017845	0.0804592941830327	FOXM1/RAD51/PARPBP/RAD51AP1/YEATS4	5
BP	GO:0060043	regulation of cardiac muscle cell proliferation	3/195	47/18870	0.0126237292790776	0.0989472679566957	0.0813501805838645	CDK1/HEY2/CITED2	3
BP	GO:0090102	cochlea development	3/195	47/18870	0.0126237292790776	0.0989472679566957	0.0813501805838645	CCNA2/MCM2/HEY2	3
BP	GO:0000712	resolution of meiotic recombination intermediates	2/195	17/18870	0.0130477793565355	0.0998864974056023	0.0821223745701773	TOP2A/RMI1	2
BP	GO:0001956	positive regulation of neurotransmitter secretion	2/195	17/18870	0.0130477793565355	0.0998864974056023	0.0821223745701773	KMO/NLGN1	2
BP	GO:0007063	regulation of sister chromatid cohesion	2/195	17/18870	0.0130477793565355	0.0998864974056023	0.0821223745701773	FEN1/ESPL1	2
BP	GO:0009163	nucleoside biosynthetic process	2/195	17/18870	0.0130477793565355	0.0998864974056023	0.0821223745701773	HPRT1/TK1	2
BP	GO:0033151	V(D)J recombination	2/195	17/18870	0.0130477793565355	0.0998864974056023	0.0821223745701773	LEF1/HMGB2	2
BP	GO:0034404	nucleobase-containing small molecule biosynthetic process	2/195	17/18870	0.0130477793565355	0.0998864974056023	0.0821223745701773	HPRT1/TK1	2
BP	GO:0045836	positive regulation of meiotic nuclear division	2/195	17/18870	0.0130477793565355	0.0998864974056023	0.0821223745701773	MSX2/RAD51AP1	2
BP	GO:1903729	regulation of plasma membrane organization	2/195	17/18870	0.0130477793565355	0.0998864974056023	0.0821223745701773	AHNAK/S100A10	2
BP	GO:1904355	positive regulation of telomere capping	2/195	17/18870	0.0130477793565355	0.0998864974056023	0.0821223745701773	AURKB/NEK2	2
BP	GO:0001892	embryonic placenta development	4/195	88/18870	0.0131424518605869	0.100351279710683	0.0825044985563297	HEY2/LEF1/E2F8/CITED2	4
BP	GO:1903320	regulation of protein modification by small protein conjugation or removal	7/195	243/18870	0.0133736664495895	0.101853567934374	0.083739615207956	MAD2L1/CDC20/FANCI/UBE2C/UBE2S/FBXO5/GCLC	7
BP	GO:0031503	protein-containing complex localization	6/195	188/18870	0.0135746484169047	0.103118473192682	0.0847795658130591	NDC1/LMNB2/NETO2/BIRC5/LMNB1/NLGN1	6
BP	GO:0048145	regulation of fibroblast proliferation	4/195	89/18870	0.0136525077770177	0.103179438570556	0.0848296889200615	CCNB1/CCNA2/CDC6/IGF1	4
BP	GO:0055017	cardiac muscle tissue growth	4/195	89/18870	0.0136525077770177	0.103179438570556	0.0848296889200615	CDK1/HEY2/IGF1/CITED2	4
BP	GO:1902074	response to salt	9/195	366/18870	0.0141048085066203	0.106245599005162	0.0873505539242728	PTCH1/CCNA2/PLEC/PCNA/ECT2/DHFR/GCLC/NLGN1/CD36	9
BP	GO:0010171	body morphogenesis	3/195	49/18870	0.0141301253499252	0.106245599005162	0.0873505539242728	LEF1/IHH/GREM2	3
BP	GO:0034644	cellular response to UV	4/195	90/18870	0.0141749881996454	0.10626817863132	0.0873691179200593	PBK/PCNA/AURKB/OPN3	4
BP	GO:0003002	regionalization	10/195	430/18870	0.0142050526427653	0.10626817863132	0.0873691179200593	PTCH1/STIL/MSX2/HEY2/AURKA/LEF1/IHH/GREM2/ZBTB16/CITED2	10
BP	GO:0007098	centrosome cycle	5/195	138/18870	0.0143775876875864	0.106379240493853	0.0874604281983481	CDK1/STIL/KIF11/NEK2/AURKA	5
BP	GO:0033002	muscle cell proliferation	7/195	247/18870	0.0145125429355112	0.106379240493853	0.0874604281983481	CDK1/NPR1/HEY2/ANG/IGF1/CITED2/APOD	7
BP	GO:0000076	DNA replication checkpoint signaling	2/195	18/18870	0.0145798959052489	0.106379240493853	0.0874604281983481	CDC6/CDC45	2
BP	GO:0010755	regulation of plasminogen activation	2/195	18/18870	0.0145798959052489	0.106379240493853	0.0874604281983481	S100A10/PLGRKT	2
BP	GO:0016202	regulation of striated muscle tissue development	2/195	18/18870	0.0145798959052489	0.106379240493853	0.0874604281983481	CENPF/LEF1	2
BP	GO:0043217	myelin maintenance	2/195	18/18870	0.0145798959052489	0.106379240493853	0.0874604281983481	PLEC/NDRG1	2
BP	GO:0046040	IMP metabolic process	2/195	18/18870	0.0145798959052489	0.106379240493853	0.0874604281983481	PAICS/HPRT1	2
BP	GO:0046112	nucleobase biosynthetic process	2/195	18/18870	0.0145798959052489	0.106379240493853	0.0874604281983481	PAICS/HPRT1	2
BP	GO:0061952	midbody abscission	2/195	18/18870	0.0145798959052489	0.106379240493853	0.0874604281983481	KIF20A/CEP55	2
BP	GO:0071371	cellular response to gonadotropin stimulus	2/195	18/18870	0.0145798959052489	0.106379240493853	0.0874604281983481	CCNA2/GCLC	2
BP	GO:1902041	regulation of extrinsic apoptotic signaling pathway via death domain receptors	3/195	50/18870	0.014919917544885	0.108592010702303	0.0892796725268201	PMAIP1/TIMP3/HMGB2	3
BP	GO:0034101	erythrocyte homeostasis	5/195	140/18870	0.0152157892668733	0.11047335941919	0.0908264363841807	NCAPG2/RACGAP1/HMGB2/BCL6/CITED2	5
BP	GO:0034504	protein localization to nucleus	8/195	310/18870	0.0155325463799669	0.112496751354908	0.0924899820561498	CDK1/KPNA2/LMNB2/ECT2/LMNB1/ZBTB16/CD36/APOD	8
BP	GO:0021695	cerebellar cortex development	3/195	51/18870	0.0157342246321874	0.113401545824668	0.0932338650862351	EZH2/CBLN1/KIF14	3
BP	GO:0046622	positive regulation of organ growth	3/195	51/18870	0.0157342246321874	0.113401545824668	0.0932338650862351	CDK1/HEY2/IGF1	3
BP	GO:0055006	cardiac cell development	4/195	93/18870	0.0158179123699158	0.113727326163263	0.0935017076444249	CDK1/PLEC/HEY2/IGF1	4
BP	GO:0052547	regulation of peptidase activity	8/195	312/18870	0.0160834093705306	0.114696015111407	0.0942981219617516	LRP1/SERPINF1/PMAIP1/SERPING1/TIMP3/ECM1/KLF4/SERPINA3	8
BP	GO:0008356	asymmetric cell division	2/195	19/18870	0.0161855290360259	0.114696015111407	0.0942981219617516	ASPM/ZBTB16	2
BP	GO:0009168	purine ribonucleoside monophosphate biosynthetic process	2/195	19/18870	0.0161855290360259	0.114696015111407	0.0942981219617516	PAICS/HPRT1	2
BP	GO:0045064	T-helper 2 cell differentiation	2/195	19/18870	0.0161855290360259	0.114696015111407	0.0942981219617516	BATF/BCL6	2
BP	GO:0045091	regulation of single stranded viral RNA replication via double stranded DNA intermediate	2/195	19/18870	0.0161855290360259	0.114696015111407	0.0942981219617516	APOBEC3B/TOP2A	2
BP	GO:1903428	positive regulation of reactive oxygen species biosynthetic process	2/195	19/18870	0.0161855290360259	0.114696015111407	0.0942981219617516	SLC5A3/CD36	2
BP	GO:0061136	regulation of proteasomal protein catabolic process	6/195	196/18870	0.0163580486553311	0.115641229130391	0.0950752362037376	NUDT15/PBK/CDC20/PSMD14/AURKA/GCLC	6
BP	GO:0003197	endocardial cushion development	3/195	52/18870	0.0165731217128347	0.116326780668472	0.0956388671414489	MSX2/HEY2/CITED2	3
BP	GO:0010823	negative regulation of mitochondrion organization	3/195	52/18870	0.0165731217128347	0.116326780668472	0.0956388671414489	VAT1/GCLC/IGF1	3
BP	GO:1900087	positive regulation of G1/S transition of mitotic cell cycle	3/195	52/18870	0.0165731217128347	0.116326780668472	0.0956388671414489	STIL/RRM2/CDC6	3
BP	GO:0007044	cell-substrate junction assembly	4/195	95/18870	0.0169769841747189	0.118879119043352	0.0977372897861096	PLEC/S100A10/ITGA6/APOD	4
BP	GO:0045664	regulation of neuron differentiation	6/195	198/18870	0.0171111414798812	0.119535279132503	0.0982767563408379	ECT2/HEY2/ASPM/NREP/NLGN1/BCL6	6
BP	GO:0048872	homeostasis of number of cells	8/195	316/18870	0.0172273727092827	0.120063411216817	0.0987109637860589	CCNB2/EZH2/NCAPG2/RACGAP1/PMAIP1/HMGB2/BCL6/CITED2	8
BP	GO:0044818	mitotic G2/M transition checkpoint	3/195	53/18870	0.0174366730416211	0.120951570042231	0.0994411697061067	CDK1/CDC6/DTL	3
BP	GO:1904645	response to amyloid-beta	3/195	53/18870	0.0174366730416211	0.120951570042231	0.0994411697061067	LRP1/IGF1/CD36	3
BP	GO:0001649	osteoblast differentiation	7/195	257/18870	0.0176604357420786	0.12221683282867	0.100481414255435	PTCH1/MSX2/FBXO5/LEF1/IHH/CEBPD/IGF1	7
BP	GO:0006144	purine nucleobase metabolic process	2/195	20/18870	0.0178630119757071	0.122611320815865	0.100805745282044	PAICS/HPRT1	2
BP	GO:0039692	single stranded viral RNA replication via double stranded DNA intermediate	2/195	20/18870	0.0178630119757071	0.122611320815865	0.100805745282044	APOBEC3B/TOP2A	2
BP	GO:0042953	lipoprotein transport	2/195	20/18870	0.0178630119757071	0.122611320815865	0.100805745282044	LRP1/CD36	2
BP	GO:0035107	appendage morphogenesis	5/195	146/18870	0.0179249037537915	0.122611320815865	0.100805745282044	PTCH1/MSX2/LEF1/IHH/ZBTB16	5
BP	GO:0035108	limb morphogenesis	5/195	146/18870	0.0179249037537915	0.122611320815865	0.100805745282044	PTCH1/MSX2/LEF1/IHH/ZBTB16	5
BP	GO:0060419	heart growth	4/195	97/18870	0.0181878620999804	0.124122707864762	0.102048342595733	CDK1/HEY2/IGF1/CITED2	4
BP	GO:0035264	multicellular organism growth	5/195	147/18870	0.0184054002069282	0.124743022044662	0.102558338188291	PTCH1/STIL/PLEC/RMI1/IHH	5
BP	GO:0071456	cellular response to hypoxia	5/195	147/18870	0.0184054002069282	0.124743022044662	0.102558338188291	CCNA2/PMAIP1/BRIP1/NDRG1/CITED2	5
BP	GO:2000377	regulation of reactive oxygen species metabolic process	5/195	147/18870	0.0184054002069282	0.124743022044662	0.102558338188291	FOXM1/CRYAB/DHFR/SLC5A3/CD36	5
BP	GO:0008544	epidermis development	9/195	385/18870	0.0189567869956872	0.12708252418062	0.104481776047331	PTCH1/STMN1/PLEC/EZH2/MSX2/OPN3/HEY2/KLF4/MCOLN3	9
BP	GO:0002204	somatic recombination of immunoglobulin genes involved in immune response	3/195	55/18870	0.0192379429119492	0.12708252418062	0.104481776047331	EXO1/BATF/BCL6	3
BP	GO:0002208	somatic diversification of immunoglobulins involved in immune response	3/195	55/18870	0.0192379429119492	0.12708252418062	0.104481776047331	EXO1/BATF/BCL6	3
BP	GO:0007140	male meiotic nuclear division	3/195	55/18870	0.0192379429119492	0.12708252418062	0.104481776047331	TRIP13/KIF18A/CCNA1	3
BP	GO:0009116	nucleoside metabolic process	3/195	55/18870	0.0192379429119492	0.12708252418062	0.104481776047331	HPRT1/APOBEC3B/TK1	3
BP	GO:0045190	isotype switching	3/195	55/18870	0.0192379429119492	0.12708252418062	0.104481776047331	EXO1/BATF/BCL6	3
BP	GO:0003300	cardiac muscle hypertrophy	4/195	99/18870	0.0194511596514752	0.12708252418062	0.104481776047331	EZH2/LMCD1/HEY2/IGF1	4
BP	GO:0006576	biogenic amine metabolic process	4/195	99/18870	0.0194511596514752	0.12708252418062	0.104481776047331	ODC1/HPRT1/NPR1/KMO	4
BP	GO:0046620	regulation of organ growth	4/195	99/18870	0.0194511596514752	0.12708252418062	0.104481776047331	CDK1/HEY2/IGF1/CITED2	4
BP	GO:2001237	negative regulation of extrinsic apoptotic signaling pathway	4/195	99/18870	0.0194511596514752	0.12708252418062	0.104481776047331	ITGA6/HMGB2/GCLC/IGF1	4
BP	GO:0007623	circadian rhythm	6/195	204/18870	0.0195130600642667	0.12708252418062	0.104481776047331	CDK1/TYMS/EZH2/TOP2A/OPN3/NLGN1	6
BP	GO:0002902	regulation of B cell apoptotic process	2/195	21/18870	0.0196107042390398	0.12708252418062	0.104481776047331	AURKB/BCL6	2
BP	GO:0009127	purine nucleoside monophosphate biosynthetic process	2/195	21/18870	0.0196107042390398	0.12708252418062	0.104481776047331	PAICS/HPRT1	2
BP	GO:0035024	negative regulation of Rho protein signal transduction	2/195	21/18870	0.0196107042390398	0.12708252418062	0.104481776047331	STMN1/BCL6	2
BP	GO:0044872	lipoprotein localization	2/195	21/18870	0.0196107042390398	0.12708252418062	0.104481776047331	LRP1/CD36	2
BP	GO:0060444	branching involved in mammary gland duct morphogenesis	2/195	21/18870	0.0196107042390398	0.12708252418062	0.104481776047331	MSX2/PGR	2
BP	GO:0070886	positive regulation of calcineurin-NFAT signaling cascade	2/195	21/18870	0.0196107042390398	0.12708252418062	0.104481776047331	LMCD1/IGF1	2
BP	GO:0071498	cellular response to fluid shear stress	2/195	21/18870	0.0196107042390398	0.12708252418062	0.104481776047331	PLEC/KLF4	2
BP	GO:0106058	positive regulation of calcineurin-mediated signaling	2/195	21/18870	0.0196107042390398	0.12708252418062	0.104481776047331	LMCD1/IGF1	2
BP	GO:1903429	regulation of cell maturation	2/195	21/18870	0.0196107042390398	0.12708252418062	0.104481776047331	AURKA/KIF14	2
BP	GO:0008584	male gonad development	5/195	150/18870	0.0198976708312277	0.128337094322336	0.10551322956486	KIF18A/ASPM/BRIP1/HMGB2/CITED2	5
BP	GO:0045667	regulation of osteoblast differentiation	5/195	150/18870	0.0198976708312277	0.128337094322336	0.10551322956486	PTCH1/MSX2/FBXO5/CEBPD/IGF1	5
BP	GO:0016064	immunoglobulin mediated immune response	6/195	205/18870	0.0199345943465152	0.128337094322336	0.10551322956486	EXO1/C1S/C1R/BATF/SERPING1/BCL6	6
BP	GO:0001890	placenta development	5/195	151/18870	0.0204121965677392	0.130841737218372	0.107572439041768	HEY2/LEF1/E2F8/ANG/CITED2	5
BP	GO:0046546	development of primary male sexual characteristics	5/195	151/18870	0.0204121965677392	0.130841737218372	0.107572439041768	KIF18A/ASPM/BRIP1/HMGB2/CITED2	5
BP	GO:0010821	regulation of mitochondrion organization	5/195	152/18870	0.0209353584005254	0.133904727431932	0.110090697626823	VAT1/PMAIP1/AURKA/GCLC/IGF1	5
BP	GO:0042733	embryonic digit morphogenesis	3/195	57/18870	0.0211383419012502	0.134620259306453	0.110678977105457	MSX2/IHH/ZBTB16	3
BP	GO:0072132	mesenchyme morphogenesis	3/195	57/18870	0.0211383419012502	0.134620259306453	0.110678977105457	MSX2/HEY2/LEF1	3
BP	GO:0019724	B cell mediated immunity	6/195	208/18870	0.0212363249860398	0.134953420072576	0.110952887533175	EXO1/C1S/C1R/BATF/SERPING1/BCL6	6
BP	GO:0032069	regulation of nuclease activity	2/195	22/18870	0.0214269912679524	0.135409870972141	0.11132816179667	PCNA/HMGB2	2
BP	GO:0014897	striated muscle hypertrophy	4/195	102/18870	0.0214456242351818	0.135409870972141	0.11132816179667	EZH2/LMCD1/HEY2/IGF1	4
BP	GO:0150115	cell-substrate junction organization	4/195	102/18870	0.0214456242351818	0.135409870972141	0.11132816179667	PLEC/S100A10/ITGA6/APOD	4
BP	GO:1902806	regulation of cell cycle G1/S phase transition	6/195	209/18870	0.0216827336457865	0.136615091520893	0.112319042205084	STIL/RRM2/CDC6/EZH2/KIF14/KLF4	6
BP	GO:0031023	microtubule organizing center organization	5/195	154/18870	0.0220077871172774	0.13836810836501	0.113760297125815	CDK1/STIL/KIF11/NEK2/AURKA	5
BP	GO:0045428	regulation of nitric oxide biosynthetic process	3/195	58/18870	0.022125768047162	0.138592273838464	0.113944596319949	GLA/KLF4/CD36	3
BP	GO:0006304	DNA modification	4/195	103/18870	0.0221372430631997	0.138592273838464	0.113944596319949	NEIL3/EZH2/APOBEC3B/HELLS	4
BP	GO:0014896	muscle hypertrophy	4/195	104/18870	0.0228423603802849	0.142317953394319	0.117007689530354	EZH2/LMCD1/HEY2/IGF1	4
BP	GO:0048754	branching morphogenesis of an epithelial tube	5/195	156/18870	0.0231153400505723	0.142317953394319	0.117007689530354	PTCH1/MSX2/PGR/LEF1/IHH	5
BP	GO:0009161	ribonucleoside monophosphate metabolic process	3/195	59/18870	0.0231380215674634	0.142317953394319	0.117007689530354	PAICS/HPRT1/PRPS2	3
BP	GO:0046686	response to cadmium ion	3/195	59/18870	0.0231380215674634	0.142317953394319	0.117007689530354	CDK1/PCNA/GCLC	3
BP	GO:0060038	cardiac muscle cell proliferation	3/195	59/18870	0.0231380215674634	0.142317953394319	0.117007689530354	CDK1/HEY2/CITED2	3
BP	GO:0060135	maternal process involved in female pregnancy	3/195	59/18870	0.0231380215674634	0.142317953394319	0.117007689530354	PGR/IHH/CITED2	3
BP	GO:0019430	removal of superoxide radicals	2/195	23/18870	0.0233102840754146	0.142317953394319	0.117007689530354	DHFR/CD36	2
BP	GO:0046033	AMP metabolic process	2/195	23/18870	0.0233102840754146	0.142317953394319	0.117007689530354	PAICS/HPRT1	2
BP	GO:0046823	negative regulation of nucleocytoplasmic transport	2/195	23/18870	0.0233102840754146	0.142317953394319	0.117007689530354	CD36/APOD	2
BP	GO:0048634	regulation of muscle organ development	2/195	23/18870	0.0233102840754146	0.142317953394319	0.117007689530354	CENPF/LEF1	2
BP	GO:0051590	positive regulation of neurotransmitter transport	2/195	23/18870	0.0233102840754146	0.142317953394319	0.117007689530354	KMO/NLGN1	2
BP	GO:1901659	glycosyl compound biosynthetic process	2/195	23/18870	0.0233102840754146	0.142317953394319	0.117007689530354	HPRT1/TK1	2
BP	GO:0051960	regulation of nervous system development	10/195	466/18870	0.0233705832461241	0.142391904107829	0.117068488620845	EZH2/SERPINF1/S100A10/CBLN1/HEY2/ASPM/LEF1/KIF14/HMGB2/NLGN1	10
BP	GO:0009612	response to mechanical stimulus	6/195	213/18870	0.0235318124253202	0.143079229870003	0.117633578249164	PTCH1/PLEC/MAP3K1/GCLC/IHH/CITED2	6
BP	GO:0032386	regulation of intracellular transport	8/195	336/18870	0.023839091389785	0.144649928248079	0.118924938782284	CDK1/ECT2/SPAG5/PDZK1/CRYAB/MTCL1/CD36/APOD	8
BP	GO:0002381	immunoglobulin production involved in immunoglobulin-mediated immune response	3/195	60/18870	0.0241750983705797	0.145698217401408	0.119786796958749	EXO1/BATF/BCL6	3
BP	GO:0032387	negative regulation of intracellular transport	3/195	60/18870	0.0241750983705797	0.145698217401408	0.119786796958749	CRYAB/CD36/APOD	3
BP	GO:0080164	regulation of nitric oxide metabolic process	3/195	60/18870	0.0241750983705797	0.145698217401408	0.119786796958749	GLA/KLF4/CD36	3
BP	GO:0033674	positive regulation of kinase activity	8/195	337/18870	0.0242106114678	0.145698217401408	0.119786796958749	TPX2/EZH2/ECT2/BORA/CENPE/KIF14/ANG/IGF1	8
BP	GO:0036294	cellular response to decreased oxygen levels	5/195	158/18870	0.0242583834049044	0.145698217401408	0.119786796958749	CCNA2/PMAIP1/BRIP1/NDRG1/CITED2	5
BP	GO:0006282	regulation of DNA repair	6/195	215/18870	0.0244949011913634	0.146523143766151	0.120465015873997	FOXM1/PCNA/RAD51/PARPBP/RAD51AP1/YEATS4	6
BP	GO:0060348	bone development	6/195	215/18870	0.0244949011913634	0.146523143766151	0.120465015873997	MSX2/IHH/ECM1/IGF1/ZBTB16/CITED2	6
BP	GO:0002070	epithelial cell maturation	2/195	24/18870	0.0252590188938309	0.149579961585712	0.122978199782642	TYMS/PGR	2
BP	GO:0006213	pyrimidine nucleoside metabolic process	2/195	24/18870	0.0252590188938309	0.149579961585712	0.122978199782642	APOBEC3B/TK1	2
BP	GO:0009162	deoxyribonucleoside monophosphate metabolic process	2/195	24/18870	0.0252590188938309	0.149579961585712	0.122978199782642	TYMS/TK1	2
BP	GO:0010640	regulation of platelet-derived growth factor receptor signaling pathway	2/195	24/18870	0.0252590188938309	0.149579961585712	0.122978199782642	LRP1/APOD	2
BP	GO:1905048	regulation of metallopeptidase activity	2/195	24/18870	0.0252590188938309	0.149579961585712	0.122978199782642	LRP1/TIMP3	2
BP	GO:0006606	protein import into nucleus	5/195	161/18870	0.0260402520703279	0.153897889735638	0.126528214270141	CDK1/KPNA2/ECT2/CD36/APOD	5
BP	GO:0007389	pattern specification process	10/195	475/18870	0.0262121674792272	0.15460470040143	0.127109323546709	PTCH1/STIL/MSX2/HEY2/AURKA/LEF1/IHH/GREM2/ZBTB16/CITED2	10
BP	GO:0046822	regulation of nucleocytoplasmic transport	4/195	109/18870	0.0265722794266188	0.156416505389758	0.128598911546731	CDK1/ECT2/CD36/APOD	4
BP	GO:0010810	regulation of cell-substrate adhesion	6/195	220/18870	0.027017176506067	0.158015188091125	0.12991327958476	S100A10/ITGA6/BCL6/EGFL6/CD36/APOD	6
BP	GO:0006312	mitotic recombination	2/195	25/18870	0.0272716568279099	0.158015188091125	0.12991327958476	RAD51/RAD54B	2
BP	GO:0007097	nuclear migration	2/195	25/18870	0.0272716568279099	0.158015188091125	0.12991327958476	LMNB2/LMNB1	2
BP	GO:0010954	positive regulation of protein processing	2/195	25/18870	0.0272716568279099	0.158015188091125	0.12991327958476	S100A10/PLGRKT	2
BP	GO:0035988	chondrocyte proliferation	2/195	25/18870	0.0272716568279099	0.158015188091125	0.12991327958476	LEF1/IHH	2
BP	GO:0071450	cellular response to oxygen radical	2/195	25/18870	0.0272716568279099	0.158015188091125	0.12991327958476	DHFR/CD36	2
BP	GO:0071451	cellular response to superoxide	2/195	25/18870	0.0272716568279099	0.158015188091125	0.12991327958476	DHFR/CD36	2
BP	GO:2000773	negative regulation of cellular senescence	2/195	25/18870	0.0272716568279099	0.158015188091125	0.12991327958476	FBXO5/BCL6	2
BP	GO:0031398	positive regulation of protein ubiquitination	4/195	110/18870	0.0273594624765021	0.158213721366074	0.130076505089642	CDC20/FANCI/UBE2C/UBE2S	4
BP	GO:0016447	somatic recombination of immunoglobulin gene segments	3/195	63/18870	0.0274350978823937	0.158341238754831	0.130181344392608	EXO1/BATF/BCL6	3
BP	GO:0043086	negative regulation of catalytic activity	10/195	480/18870	0.0278940453400804	0.16067622608175	0.132101070370177	LRP1/MAD2L1/SERPINF1/SERPING1/FBXO5/GLA/TIMP3/ECM1/KLF4/SERPINA3	10
BP	GO:1901873	regulation of post-translational protein modification	7/195	284/18870	0.0285059802819984	0.163715771305453	0.134600053494696	MAD2L1/CDC20/FANCI/UBE2C/UBE2S/FBXO5/GCLC	7
BP	GO:0035051	cardiocyte differentiation	5/195	165/18870	0.0285434077025748	0.163715771305453	0.134600053494696	CDK1/PLEC/HEY2/IGF1/CITED2	5
BP	GO:0045785	positive regulation of cell adhesion	10/195	482/18870	0.0285879316391247	0.163715771305453	0.134600053494696	S100A10/ITGA6/LEF1/BCL6/IHH/IGF1/EGFL6/ZBTB16/CITED2/CD36	10
BP	GO:0051170	import into nucleus	5/195	166/18870	0.0291921855299042	0.164865874102347	0.135545618462273	CDK1/KPNA2/ECT2/CD36/APOD	5
BP	GO:0032148	activation of protein kinase B activity	2/195	26/18870	0.0293466835119575	0.164865874102347	0.135545618462273	ANG/IGF1	2
BP	GO:0043931	ossification involved in bone maturation	2/195	26/18870	0.0293466835119575	0.164865874102347	0.135545618462273	IGF1/ZBTB16	2
BP	GO:0048596	embryonic camera-type eye morphogenesis	2/195	26/18870	0.0293466835119575	0.164865874102347	0.135545618462273	IHH/CITED2	2
BP	GO:0060343	trabecula formation	2/195	26/18870	0.0293466835119575	0.164865874102347	0.135545618462273	MSX2/HEY2	2
BP	GO:0060561	apoptotic process involved in morphogenesis	2/195	26/18870	0.0293466835119575	0.164865874102347	0.135545618462273	LEF1/CRYAB	2
BP	GO:0061311	cell surface receptor signaling pathway involved in heart development	2/195	26/18870	0.0293466835119575	0.164865874102347	0.135545618462273	MSX2/HEY2	2
BP	GO:0099558	maintenance of synapse structure	2/195	26/18870	0.0293466835119575	0.164865874102347	0.135545618462273	CBLN1/NLGN1	2
BP	GO:1900407	regulation of cellular response to oxidative stress	2/195	26/18870	0.0293466835119575	0.164865874102347	0.135545618462273	DHFR/CD36	2
BP	GO:1904353	regulation of telomere capping	2/195	26/18870	0.0293466835119575	0.164865874102347	0.135545618462273	AURKB/NEK2	2
BP	GO:0001947	heart looping	3/195	65/18870	0.0297320899017521	0.16671409043582	0.137065142301496	STIL/IHH/CITED2	3
BP	GO:0033157	regulation of intracellular protein transport	6/195	226/18870	0.0302643300235038	0.169377074279268	0.139254532883267	CDK1/ECT2/PDZK1/MTCL1/CD36/APOD	6
BP	GO:0007548	sex differentiation	7/195	288/18870	0.0304266627145764	0.169963683027548	0.139736817322142	KIF18A/PGR/ASPM/BRIP1/HMGB2/ANG/CITED2	7
BP	GO:0061180	mammary gland epithelium development	3/195	66/18870	0.0309175475854798	0.17196138432513	0.141379241258314	PTCH1/MSX2/PGR	3
BP	GO:0007517	muscle organ development	8/195	354/18870	0.0311624534012376	0.17196138432513	0.141379241258314	PLEC/CENPF/VAMP5/HEY2/LEF1/CRYAB/IGF1/CITED2	8
BP	GO:0001783	B cell apoptotic process	2/195	27/18870	0.0314826087715382	0.17196138432513	0.141379241258314	AURKB/BCL6	2
BP	GO:0007141	male meiosis I	2/195	27/18870	0.0314826087715382	0.17196138432513	0.141379241258314	TRIP13/CCNA1	2
BP	GO:0010875	positive regulation of cholesterol efflux	2/195	27/18870	0.0314826087715382	0.17196138432513	0.141379241258314	PTCH1/LRP1	2
BP	GO:0031639	plasminogen activation	2/195	27/18870	0.0314826087715382	0.17196138432513	0.141379241258314	S100A10/PLGRKT	2
BP	GO:0042730	fibrinolysis	2/195	27/18870	0.0314826087715382	0.17196138432513	0.141379241258314	SERPING1/THBD	2
BP	GO:0046037	GMP metabolic process	2/195	27/18870	0.0314826087715382	0.17196138432513	0.141379241258314	PAICS/HPRT1	2
BP	GO:0048745	smooth muscle tissue development	2/195	27/18870	0.0314826087715382	0.17196138432513	0.141379241258314	PTCH1/IHH	2
BP	GO:0051446	positive regulation of meiotic cell cycle	2/195	27/18870	0.0314826087715382	0.17196138432513	0.141379241258314	MSX2/RAD51AP1	2
BP	GO:1902410	mitotic cytokinetic process	2/195	27/18870	0.0314826087715382	0.17196138432513	0.141379241258314	KIF20A/CEP55	2
BP	GO:1903319	positive regulation of protein maturation	2/195	27/18870	0.0314826087715382	0.17196138432513	0.141379241258314	S100A10/PLGRKT	2
BP	GO:0097191	extrinsic apoptotic signaling pathway	6/195	229/18870	0.0319798888027262	0.174355297808221	0.143347413782661	PMAIP1/ITGA6/TIMP3/HMGB2/GCLC/IGF1	6
BP	GO:0001655	urogenital system development	3/195	67/18870	0.0321275683382366	0.174837871895928	0.143744165405932	PTCH1/SERPINF1/HELLS	3
BP	GO:0002062	chondrocyte differentiation	4/195	116/18870	0.0323742128009696	0.175212085763489	0.144051827924885	MSX2/IHH/ECM1/ZBTB16	4
BP	GO:0045582	positive regulation of T cell differentiation	4/195	116/18870	0.0323742128009696	0.175212085763489	0.144051827924885	LEF1/BCL6/IHH/ZBTB16	4
BP	GO:0046634	regulation of alpha-beta T cell activation	4/195	116/18870	0.0323742128009696	0.175212085763489	0.144051827924885	BATF/BCL6/IHH/ZBTB16	4
BP	GO:0016445	somatic diversification of immunoglobulins	3/195	68/18870	0.0333620846366834	0.17834836986619	0.146630345587734	EXO1/BATF/BCL6	3
BP	GO:0030193	regulation of blood coagulation	3/195	68/18870	0.0333620846366834	0.17834836986619	0.146630345587734	SERPING1/THBD/CD36	3
BP	GO:0000303	response to superoxide	2/195	28/18870	0.0336779662894532	0.17834836986619	0.146630345587734	DHFR/CD36	2
BP	GO:0003272	endocardial cushion formation	2/195	28/18870	0.0336779662894532	0.17834836986619	0.146630345587734	MSX2/HEY2	2
BP	GO:0022011	myelination in peripheral nervous system	2/195	28/18870	0.0336779662894532	0.17834836986619	0.146630345587734	PLEC/NDRG1	2
BP	GO:0030194	positive regulation of blood coagulation	2/195	28/18870	0.0336779662894532	0.17834836986619	0.146630345587734	THBD/CD36	2
BP	GO:0032292	peripheral nervous system axon ensheathment	2/195	28/18870	0.0336779662894532	0.17834836986619	0.146630345587734	PLEC/NDRG1	2
BP	GO:0034698	response to gonadotropin	2/195	28/18870	0.0336779662894532	0.17834836986619	0.146630345587734	CCNA2/GCLC	2
BP	GO:0035116	embryonic hindlimb morphogenesis	2/195	28/18870	0.0336779662894532	0.17834836986619	0.146630345587734	MSX2/ZBTB16	2
BP	GO:0046639	negative regulation of alpha-beta T cell differentiation	2/195	28/18870	0.0336779662894532	0.17834836986619	0.146630345587734	BCL6/IHH	2
BP	GO:0090314	positive regulation of protein targeting to membrane	2/195	28/18870	0.0336779662894532	0.17834836986619	0.146630345587734	PDZK1/MTCL1	2
BP	GO:1900048	positive regulation of hemostasis	2/195	28/18870	0.0336779662894532	0.17834836986619	0.146630345587734	THBD/CD36	2
BP	GO:0009165	nucleotide biosynthetic process	7/195	295/18870	0.0339943241746482	0.179383628088506	0.147481490294157	PAICS/RRM2/HPRT1/PRPS2/TYMS/NPR1/KMO	7
BP	GO:0002262	myeloid cell homeostasis	5/195	173/18870	0.0339948669135578	0.179383628088506	0.147481490294157	NCAPG2/RACGAP1/HMGB2/BCL6/CITED2	5
BP	GO:0043500	muscle adaptation	4/195	118/18870	0.0341576101300821	0.179764989804574	0.147795029466188	EZH2/LMCD1/HEY2/IGF1	4
BP	GO:0022411	cellular component disassembly	10/195	497/18870	0.0341888068596178	0.179764989804574	0.147795029466188	CDK1/LRP1/TPX2/KIF2C/STMN1/KIF18A/TOP2A/KIF18B/AURKA/MMP11	10
BP	GO:0046661	male sex differentiation	5/195	174/18870	0.0347186436506074	0.18190353189281	0.149553246632329	KIF18A/ASPM/BRIP1/HMGB2/CITED2	5
BP	GO:0071453	cellular response to oxygen levels	5/195	174/18870	0.0347186436506074	0.18190353189281	0.149553246632329	CCNA2/PMAIP1/BRIP1/NDRG1/CITED2	5
BP	GO:0072593	reactive oxygen species metabolic process	6/195	234/18870	0.0349778622054595	0.182937314720589	0.150403178332931	FOXM1/PMAIP1/CRYAB/DHFR/SLC5A3/CD36	6
BP	GO:0009308	amine metabolic process	4/195	119/18870	0.0350703775411517	0.183097112427744	0.15053455712289	ODC1/HPRT1/NPR1/KMO	4
BP	GO:0031214	biomineral tissue development	5/195	175/18870	0.0354519219043628	0.184335122796053	0.151552395908199	MSX2/HEY2/FBXO5/ECM1/IGF1	5
BP	GO:1903050	regulation of proteolysis involved in protein catabolic process	6/195	235/18870	0.0355984796567211	0.184335122796053	0.151552395908199	NUDT15/PBK/CDC20/PSMD14/AURKA/GCLC	6
BP	GO:0001666	response to hypoxia	7/195	298/18870	0.0356052060594396	0.184335122796053	0.151552395908199	CCNA2/PMAIP1/CRYAB/BRIP1/NDRG1/ANG/CITED2	7
BP	GO:0048662	negative regulation of smooth muscle cell proliferation	3/195	70/18870	0.035904299297799	0.184335122796053	0.151552395908199	NPR1/ANG/APOD	3
BP	GO:0061371	determination of heart left/right asymmetry	3/195	70/18870	0.035904299297799	0.184335122796053	0.151552395908199	STIL/IHH/CITED2	3
BP	GO:1900046	regulation of hemostasis	3/195	70/18870	0.035904299297799	0.184335122796053	0.151552395908199	SERPING1/THBD/CD36	3
BP	GO:0000305	response to oxygen radical	2/195	29/18870	0.035931313275982	0.184335122796053	0.151552395908199	DHFR/CD36	2
BP	GO:0001778	plasma membrane repair	2/195	29/18870	0.035931313275982	0.184335122796053	0.151552395908199	AHNAK/S100A10	2
BP	GO:0003416	endochondral bone growth	2/195	29/18870	0.035931313275982	0.184335122796053	0.151552395908199	MSX2/ECM1	2
BP	GO:0070977	bone maturation	2/195	29/18870	0.035931313275982	0.184335122796053	0.151552395908199	IGF1/ZBTB16	2
BP	GO:0003143	embryonic heart tube morphogenesis	3/195	71/18870	0.0372118287491013	0.190573577042625	0.156681384206743	STIL/IHH/CITED2	3
BP	GO:0001837	epithelial to mesenchymal transition	5/195	178/18870	0.0377090047477706	0.192452692624632	0.158226312076819	EZH2/MSX2/HEY2/LEF1/IGF1	5
BP	GO:1901136	carbohydrate derivative catabolic process	5/195	178/18870	0.0377090047477706	0.192452692624632	0.158226312076819	HPRT1/NUDT15/HMMR/APOBEC3B/GLA	5
BP	GO:0039694	viral RNA genome replication	2/195	30/18870	0.0382412301433359	0.193498005262941	0.159085723090878	APOBEC3B/TOP2A	2
BP	GO:0050820	positive regulation of coagulation	2/195	30/18870	0.0382412301433359	0.193498005262941	0.159085723090878	THBD/CD36	2
BP	GO:0060045	positive regulation of cardiac muscle cell proliferation	2/195	30/18870	0.0382412301433359	0.193498005262941	0.159085723090878	CDK1/HEY2	2
BP	GO:0070168	negative regulation of biomineral tissue development	2/195	30/18870	0.0382412301433359	0.193498005262941	0.159085723090878	HEY2/ECM1	2
BP	GO:0070979	protein K11-linked ubiquitination	2/195	30/18870	0.0382412301433359	0.193498005262941	0.159085723090878	UBE2C/UBE2S	2
BP	GO:0060411	cardiac septum morphogenesis	3/195	72/18870	0.0385435163238546	0.194361929585308	0.159796004446661	MSX2/HEY2/CITED2	3
BP	GO:0071260	cellular response to mechanical stimulus	3/195	72/18870	0.0385435163238546	0.194361929585308	0.159796004446661	PLEC/MAP3K1/GCLC	3
BP	GO:0010811	positive regulation of cell-substrate adhesion	4/195	123/18870	0.038862250423751	0.195302636058136	0.160569412778405	S100A10/ITGA6/EGFL6/CD36	4
BP	GO:0071482	cellular response to light stimulus	4/195	123/18870	0.038862250423751	0.195302636058136	0.160569412778405	PBK/PCNA/AURKB/OPN3	4
BP	GO:0006809	nitric oxide biosynthetic process	3/195	73/18870	0.0398992618356429	0.199159322169468	0.163740213934324	GLA/KLF4/CD36	3
BP	GO:0042093	T-helper cell differentiation	3/195	73/18870	0.0398992618356429	0.199159322169468	0.163740213934324	BATF/LEF1/BCL6	3
BP	GO:0050818	regulation of coagulation	3/195	73/18870	0.0398992618356429	0.199159322169468	0.163740213934324	SERPING1/THBD/CD36	3
BP	GO:0072678	T cell migration	3/195	73/18870	0.0398992618356429	0.199159322169468	0.163740213934324	PLEC/ECM1/APOD	3
BP	GO:0045580	regulation of T cell differentiation	5/195	181/18870	0.0400524150762444	0.199250650758085	0.163815300365005	BATF/LEF1/BCL6/IHH/ZBTB16	5
BP	GO:0046631	alpha-beta T cell activation	5/195	181/18870	0.0400524150762444	0.199250650758085	0.163815300365005	BATF/LEF1/BCL6/IHH/ZBTB16	5
BP	GO:0003299	muscle hypertrophy in response to stress	2/195	31/18870	0.0406063201842732	0.199653371288731	0.16414639983414	EZH2/HEY2	2
BP	GO:0014044	Schwann cell development	2/195	31/18870	0.0406063201842732	0.199653371288731	0.16414639983414	PLEC/NDRG1	2
BP	GO:0014887	cardiac muscle adaptation	2/195	31/18870	0.0406063201842732	0.199653371288731	0.16414639983414	EZH2/HEY2	2
BP	GO:0014898	cardiac muscle hypertrophy in response to stress	2/195	31/18870	0.0406063201842732	0.199653371288731	0.16414639983414	EZH2/HEY2	2
BP	GO:0032682	negative regulation of chemokine production	2/195	31/18870	0.0406063201842732	0.199653371288731	0.16414639983414	KLF4/APOD	2
BP	GO:0050999	regulation of nitric-oxide synthase activity	2/195	31/18870	0.0406063201842732	0.199653371288731	0.16414639983414	DHFR/GLA	2
BP	GO:0090322	regulation of superoxide metabolic process	2/195	31/18870	0.0406063201842732	0.199653371288731	0.16414639983414	DHFR/CD36	2
BP	GO:0001952	regulation of cell-matrix adhesion	4/195	125/18870	0.0408427978019252	0.200482504160613	0.16482807715832	S100A10/BCL6/CD36/APOD	4
BP	GO:0001503	ossification	9/195	444/18870	0.0416285211765234	0.203830930851785	0.167581009317275	PTCH1/MSX2/FBXO5/LEF1/IHH/ECM1/CEBPD/IGF1/ZBTB16	9
BP	GO:0046578	regulation of Ras protein signal transduction	5/195	183/18870	0.0416629043094681	0.203830930851785	0.167581009317275	STMN1/FOXM1/KIF14/BCL6/IGF1	5
BP	GO:0000077	DNA damage checkpoint signaling	4/195	126/18870	0.0418542394606339	0.204428558026733	0.168072352631828	CDK1/DTL/RAD51/BRIP1	4
BP	GO:0002294	CD4-positive, alpha-beta T cell differentiation involved in immune response	3/195	75/18870	0.0426824963836333	0.207067578742675	0.170242041762613	BATF/LEF1/BCL6	3
BP	GO:0042246	tissue regeneration	3/195	75/18870	0.0426824963836333	0.207067578742675	0.170242041762613	EZH2/IGF1/APOD	3
BP	GO:0051099	positive regulation of binding	4/195	127/18870	0.0428797925325098	0.207067578742675	0.170242041762613	LRP1/STMN1/HMGB2/IGF1	4
BP	GO:0010458	exit from mitosis	2/195	32/18870	0.0430252092548232	0.207067578742675	0.170242041762613	UBE2C/UBE2S	2
BP	GO:0046685	response to arsenic-containing substance	2/195	32/18870	0.0430252092548232	0.207067578742675	0.170242041762613	SERPINF1/GCLC	2
BP	GO:0090169	regulation of spindle assembly	2/195	32/18870	0.0430252092548232	0.207067578742675	0.170242041762613	STIL/SPAG5	2
BP	GO:0098868	bone growth	2/195	32/18870	0.0430252092548232	0.207067578742675	0.170242041762613	MSX2/ECM1	2
BP	GO:1901889	negative regulation of cell junction assembly	2/195	32/18870	0.0430252092548232	0.207067578742675	0.170242041762613	CBLN1/APOD	2
BP	GO:1904861	excitatory synapse assembly	2/195	32/18870	0.0430252092548232	0.207067578742675	0.170242041762613	CBLN1/NLGN1	2
BP	GO:0048738	cardiac muscle tissue development	6/195	247/18870	0.043602339521264	0.209503924041195	0.172245099897437	CDK1/PLEC/MSX2/HEY2/IGF1/CITED2	6
BP	GO:0098773	skin epidermis development	4/195	128/18870	0.0439194536597002	0.210685041500672	0.173216163784327	STMN1/PLEC/MSX2/KLF4	4
BP	GO:0002287	alpha-beta T cell activation involved in immune response	3/195	76/18870	0.0441097560623602	0.210913153987499	0.173403708042799	BATF/LEF1/BCL6	3
BP	GO:0002293	alpha-beta T cell differentiation involved in immune response	3/195	76/18870	0.0441097560623602	0.210913153987499	0.173403708042799	BATF/LEF1/BCL6	3
BP	GO:0002460	adaptive immune response based on somatic recombination of immune receptors built from immunoglobulin superfamily domains	8/195	380/18870	0.044263410190721	0.211216987288145	0.173653506691972	HPRT1/EXO1/C1S/C1R/BATF/SERPING1/LEF1/BCL6	8
BP	GO:0045444	fat cell differentiation	6/195	248/18870	0.0443162545240777	0.211216987288145	0.173653506691972	ZNF516/MSX2/MMP11/KLF4/CEBPD/ZBTB16	6
BP	GO:0061138	morphogenesis of a branching epithelium	5/195	187/18870	0.0450001726277536	0.214025076446478	0.175962196611798	PTCH1/MSX2/PGR/LEF1/IHH	5
BP	GO:0001822	kidney development	7/195	314/18870	0.0450502868188525	0.214025076446478	0.175962196611798	PTCH1/ODC1/EZH2/SERPINF1/CENPF/HELLS/ZBTB16	7
BP	GO:0002063	chondrocyte development	2/195	33/18870	0.0454965454610725	0.2147640444688	0.176569744281411	MSX2/ECM1	2
BP	GO:0019934	cGMP-mediated signaling	2/195	33/18870	0.0454965454610725	0.2147640444688	0.176569744281411	NPR1/CD36	2
BP	GO:0048799	animal organ maturation	2/195	33/18870	0.0454965454610725	0.2147640444688	0.176569744281411	IGF1/ZBTB16	2
BP	GO:0051647	nucleus localization	2/195	33/18870	0.0454965454610725	0.2147640444688	0.176569744281411	LMNB2/LMNB1	2
BP	GO:0036293	response to decreased oxygen levels	7/195	315/18870	0.0456892468803692	0.215329704196955	0.177034805338524	CCNA2/PMAIP1/CRYAB/BRIP1/NDRG1/ANG/CITED2	7
BP	GO:0045621	positive regulation of lymphocyte differentiation	4/195	130/18870	0.0460410750871185	0.21629789647446	0.177830811314651	LEF1/BCL6/IHH/ZBTB16	4
BP	GO:0045739	positive regulation of DNA repair	4/195	130/18870	0.0460410750871185	0.21629789647446	0.177830811314651	FOXM1/PCNA/RAD51AP1/YEATS4	4
BP	GO:0043588	skin development	7/195	317/18870	0.0469846013918855	0.219570719893651	0.18052158572074	STMN1/PLEC/EZH2/MSX2/OPN3/ITGA6/KLF4	7
BP	GO:0062197	cellular response to chemical stress	7/195	317/18870	0.0469846013918855	0.219570719893651	0.18052158572074	CDK1/PLEC/EZH2/PCNA/ECT2/DHFR/CD36	7
BP	GO:0031397	negative regulation of protein ubiquitination	3/195	78/18870	0.0470349460888938	0.219570719893651	0.18052158572074	MAD2L1/FBXO5/GCLC	3
BP	GO:0046209	nitric oxide metabolic process	3/195	78/18870	0.0470349460888938	0.219570719893651	0.18052158572074	GLA/KLF4/CD36	3
BP	GO:0055007	cardiac muscle cell differentiation	4/195	131/18870	0.0471230171843332	0.219634882933288	0.180574337807473	CDK1/PLEC/HEY2/IGF1	4
BP	GO:0002828	regulation of type 2 immune response	2/195	34/18870	0.0480189988499601	0.221022027416872	0.181714788236937	BCL6/ECM1	2
BP	GO:0032212	positive regulation of telomere maintenance via telomerase	2/195	34/18870	0.0480189988499601	0.221022027416872	0.181714788236937	AURKB/NEK2	2
BP	GO:0060074	synapse maturation	2/195	34/18870	0.0480189988499601	0.221022027416872	0.181714788236937	CDC20/NLGN1	2
BP	GO:0060317	cardiac epithelial to mesenchymal transition	2/195	34/18870	0.0480189988499601	0.221022027416872	0.181714788236937	MSX2/HEY2	2
BP	GO:0071353	cellular response to interleukin-4	2/195	34/18870	0.0480189988499601	0.221022027416872	0.181714788236937	MCM2/LEF1	2
BP	GO:0090313	regulation of protein targeting to membrane	2/195	34/18870	0.0480189988499601	0.221022027416872	0.181714788236937	PDZK1/MTCL1	2
BP	GO:1901658	glycosyl compound catabolic process	2/195	34/18870	0.0480189988499601	0.221022027416872	0.181714788236937	APOBEC3B/GLA	2
BP	GO:1904385	cellular response to angiotensin	2/195	34/18870	0.0480189988499601	0.221022027416872	0.181714788236937	CDC6/BRIP1	2
BP	GO:1903322	positive regulation of protein modification by small protein conjugation or removal	4/195	132/18870	0.0482190309809719	0.221597568505088	0.182187973322556	CDC20/FANCI/UBE2C/UBE2S	4
BP	GO:2001057	reactive nitrogen species metabolic process	3/195	79/18870	0.0485326152199221	0.222692357103835	0.183088061339621	GLA/KLF4/CD36	3
BP	GO:0043161	proteasome-mediated ubiquitin-dependent protein catabolic process	9/195	458/18870	0.0489329959068946	0.224181399852517	0.184312288132375	DTL/PBK/CDC20/UBE2C/UBE2S/PSMD14/AURKA/KIF14/GCLC	9
BP	GO:0030879	mammary gland development	4/195	133/18870	0.0493291017822479	0.225646278276382	0.185516648058381	PTCH1/MSX2/PGR/LEF1	4
BP	GO:0034599	cellular response to oxidative stress	6/195	255/18870	0.0495186528622553	0.226163244525448	0.185941675434939	CDK1/EZH2/PCNA/ECT2/DHFR/CD36	6
CC	GO:0005819	spindle	40/199	431/19886	3.26457366841045e-27	9.23874348160158e-25	7.1476981371513e-25	CDK1/CCNB1/TPX2/KIF20A/KIF4A/MAD2L1/KIF2C/KIF11/NUSAP1/CDC6/PRC1/DLGAP5/KIF18A/HMMR/CENPF/KIF15/BUB1B/ZWILCH/ECT2/CDC20/SHCBP1/TTK/KIF18B/CDCA8/RACGAP1/BIRC5/AURKB/ESPL1/SPAG5/NEK2/SKA1/BORA/FBXO5/CENPE/AURKA/ASPM/KIF14/SPDL1/MTCL1/KIF23	40
CC	GO:0098687	chromosomal region	37/199	399/19886	3.6246401992217e-25	5.1288658818987e-23	3.96802716546376e-23	ZWINT/CDK1/CCNB1/MAD2L1/KIF2C/MCM4/FEN1/MCM2/CENPM/OIP5/EZH2/SPC25/KIF18A/CENPF/PCNA/BUB1B/HJURP/ZWILCH/TOP2A/CDC20/TTK/RAD51/CENPU/CDCA8/NCAPD2/BIRC5/AURKB/NCAPG/RAD51AP1/SPAG5/NEK2/SKA1/CENPE/AURKA/HELLS/SPDL1/CENPN	37
CC	GO:0000793	condensed chromosome	31/199	281/19886	1.99121119067021e-23	1.61696859346346e-21	1.25099299773256e-21	ZWINT/CCNB1/MAD2L1/KIF2C/MKI67/CENPM/SPC25/KIF18A/CENPF/BUB1B/HJURP/ZWILCH/TOP2A/CDC20/TTK/RAD51/CENPU/NCAPG2/NCAPD2/BIRC5/AURKB/NCAPG/SPAG5/NEK2/NCAPH/SKA1/CENPE/AURKA/HMGB2/SPDL1/CENPN	31
CC	GO:0000775	chromosome, centromeric region	30/199	258/19886	2.2854679766268e-23	1.61696859346346e-21	1.25099299773256e-21	ZWINT/CCNB1/MAD2L1/KIF2C/CENPM/OIP5/EZH2/SPC25/KIF18A/CENPF/BUB1B/HJURP/ZWILCH/TOP2A/CDC20/TTK/CENPU/CDCA8/NCAPD2/BIRC5/AURKB/NCAPG/SPAG5/NEK2/SKA1/CENPE/AURKA/HELLS/SPDL1/CENPN	30
CC	GO:0000779	condensed chromosome, centromeric region	25/199	182/19886	2.05684109913676e-21	1.16417206211141e-19	9.00679891832519e-20	ZWINT/CCNB1/MAD2L1/KIF2C/CENPM/SPC25/KIF18A/CENPF/BUB1B/HJURP/ZWILCH/CDC20/TTK/CENPU/NCAPD2/BIRC5/AURKB/NCAPG/SPAG5/NEK2/SKA1/CENPE/AURKA/SPDL1/CENPN	25
CC	GO:0000776	kinetochore	23/199	171/19886	1.45395128414955e-19	6.85780355690539e-18	5.30564679128258e-18	ZWINT/CCNB1/MAD2L1/KIF2C/CENPM/SPC25/KIF18A/CENPF/BUB1B/HJURP/ZWILCH/CDC20/TTK/CENPU/BIRC5/AURKB/SPAG5/NEK2/SKA1/CENPE/AURKA/SPDL1/CENPN	23
CC	GO:0030496	midbody	21/199	204/19886	1.52270581353842e-15	6.15608207473388e-14	4.76274901076678e-14	CDK1/PTCH1/KIF20A/KIF4A/PRC1/CENPF/ECT2/SHCBP1/CDCA8/CEP55/RACGAP1/BIRC5/AURKB/SPAG5/NEK2/CENPE/AURKA/ASPM/KIF14/MTCL1/KIF23	21
CC	GO:0072686	mitotic spindle	20/199	184/19886	2.57740149337689e-15	9.11755778282074e-14	7.05394092924201e-14	CDK1/TPX2/MAD2L1/KIF11/NUSAP1/CDC6/PRC1/DLGAP5/KIF18A/ECT2/KIF18B/RACGAP1/AURKB/ESPL1/SPAG5/SKA1/CENPE/AURKA/ASPM/KIF23	20
CC	GO:0051233	spindle midzone	10/199	37/19886	2.21030802384381e-12	6.95019078608665e-11	5.37712361356156e-11	CDC6/PRC1/KIF18A/KIF18B/CDCA8/RACGAP1/AURKB/CENPE/AURKA/KIF14	10
CC	GO:0005874	microtubule	25/199	467/19886	8.96802182054388e-12	2.53795017521392e-10	1.96352477755066e-10	CDK1/TPX2/KIF20A/KIF4A/KIF2C/KIF11/NUSAP1/STMN1/PRC1/KIF18A/KIF15/ZWILCH/KIF18B/RACGAP1/BIRC5/AURKB/SPAG5/NEK2/SKA1/CENPE/AURKA/ASPM/KIF14/NDRG1/KIF23	25
CC	GO:0000922	spindle pole	16/199	176/19886	2.72414629257305e-11	7.00848546180158e-10	5.42222419957124e-10	CCNB1/TPX2/MAD2L1/KIF11/CDC6/PRC1/DLGAP5/CENPF/CDC20/AURKB/SPAG5/NEK2/AURKA/ASPM/SPDL1/MTCL1	16
CC	GO:0005876	spindle microtubule	11/199	81/19886	5.02828119504526e-10	1.18583631516484e-08	9.17440779446854e-09	CDK1/KIF4A/KIF11/PRC1/KIF18A/ZWILCH/KIF18B/AURKB/SKA1/CENPE/AURKA	11
CC	GO:0000940	outer kinetochore	7/199	20/19886	6.27746973009333e-10	1.36655687201263e-08	1.05725805980519e-08	ZWINT/CCNB1/SPC25/CENPF/BUB1B/SKA1/SPDL1	7
CC	GO:0000228	nuclear chromosome	16/199	228/19886	1.28270948249502e-09	2.59290559675779e-08	2.00604189743582e-08	MCM4/MCM2/PCNA/TOP2A/GINS1/POLE2/RAD51/NCAPG2/NCAPD2/BIRC5/NCAPG/NEK2/NCAPH/MCM10/CDC45/GINS2	16
CC	GO:0000307	cyclin-dependent protein kinase holoenzyme complex	9/199	54/19886	3.02606901448977e-09	5.70918354067071e-08	4.41699898255349e-08	CDK1/CCNB1/CKS2/CCNA2/CCNB2/PCNA/CCNE1/CCNE2/CCNA1	9
CC	GO:0005875	microtubule associated complex	13/199	156/19886	6.06519871236019e-09	1.07278202224871e-07	8.29974560638763e-08	KIF20A/KIF4A/KIF2C/KIF11/KIF18A/KIF15/KIF18B/CDCA8/BIRC5/AURKB/AURKA/KIF14/KIF23	13
CC	GO:0005871	kinesin complex	8/199	47/19886	1.96618479886645e-08	3.27311940046591e-07	2.53229992671344e-07	KIF20A/KIF2C/KIF11/KIF18A/KIF15/KIF18B/KIF14/KIF23	8
CC	GO:0071162	CMG complex	5/199	11/19886	4.19887208491621e-08	6.60156000017381e-07	5.10739996293901e-07	MCM4/MCM2/GINS1/CDC45/GINS2	5
CC	GO:0031261	DNA replication preinitiation complex	5/199	13/19886	1.15076362891329e-07	1.71403214201295e-06	1.32608772750119e-06	MCM4/MCM2/GINS1/CDC45/GINS2	5
CC	GO:1990023	mitotic spindle midzone	5/199	14/19886	1.77554280013484e-07	2.5123930621908e-06	1.94375211804236e-06	PRC1/KIF18A/KIF18B/AURKB/CENPE	5
CC	GO:0045171	intercellular bridge	8/199	92/19886	3.96264849969983e-06	5.34014059721453e-05	4.13148314755671e-05	TPX2/KIF20A/CDC6/PRC1/CDCA8/CEP55/SKA1/CENPE	8
CC	GO:1902554	serine/threonine protein kinase complex	9/199	128/19886	5.7376464600439e-06	7.38069976451102e-05	5.7101936061681e-05	CDK1/CCNB1/CKS2/CCNA2/CCNB2/PCNA/CCNE1/CCNE2/CCNA1	9
CC	GO:0045120	pronucleus	4/199	14/19886	9.00430625120155e-06	0.000110792116047393	8.57160503546875e-05	CCNA2/EZH2/CENPF/AURKA	4
CC	GO:0072687	meiotic spindle	4/199	15/19886	1.21825378157065e-05	0.000143652425076873	0.000111138941476621	BORA/FBXO5/AURKA/ASPM	4
CC	GO:1902911	protein kinase complex	9/199	148/19886	1.85723291418023e-05	0.000210238765885203	0.00016265450364189	CDK1/CCNB1/CKS2/CCNA2/CCNB2/PCNA/CCNE1/CCNE2/CCNA1	9
CC	GO:0005680	anaphase-promoting complex	4/199	21/19886	5.09593839006286e-05	0.000554673293995303	0.00042913165390003	BUB1B/CDC20/UBE2C/UBE2S	4
CC	GO:0043073	germ cell nucleus	6/199	68/19886	6.08546656298806e-05	0.000637847050861341	0.000493480329474275	TRIP13/PCNA/TOP2A/RAD51/AURKA/ZBTB16	6
CC	GO:0000152	nuclear ubiquitin ligase complex	5/199	44/19886	7.54769353011288e-05	0.000762856167507837	0.000590195584309579	BUB1B/CDC20/RAD51/UBE2C/UBE2S	5
CC	GO:0000794	condensed nuclear chromosome	6/199	81/19886	0.000162036215718252	0.00158124996718156	0.00122335872484198	RAD51/NCAPG2/NCAPD2/NCAPG/NEK2/NCAPH	6
CC	GO:0001673	male germ cell nucleus	5/199	52/19886	0.000169299406981794	0.00159705773919492	0.00123558865446362	TRIP13/PCNA/TOP2A/RAD51/ZBTB16	5
CC	GO:0005652	nuclear lamina	3/199	12/19886	0.000203178992863852	0.00185482758001517	0.00143501631632194	LMNB2/PCNA/LMNB1	3
CC	GO:0061695	transferase complex, transferring phosphorus-containing groups	11/199	306/19886	0.000271241231131093	0.00239878963781561	0.00185586105510748	CDK1/CCNB1/CKS2/CCNA2/PRPS2/CCNB2/PCNA/POLE2/CCNE1/CCNE2/CCNA1	11
CC	GO:0010369	chromocenter	3/199	14/19886	0.000331238069770809	0.00270093378166597	0.00208961958931196	OIP5/CDCA8/AURKB	3
CC	GO:0031616	spindle pole centrosome	3/199	14/19886	0.000331238069770809	0.00270093378166597	0.00208961958931196	DLGAP5/AURKB/AURKA	3
CC	GO:0000781	chromosome, telomeric region	8/199	171/19886	0.000334037746849148	0.00270093378166597	0.00208961958931196	CDK1/MCM4/FEN1/MCM2/EZH2/PCNA/RAD51/RAD51AP1	8
CC	GO:0090543	Flemming body	4/199	34/19886	0.00035668308090879	0.00272814356478885	0.00211067086284576	CEP55/RACGAP1/KIF14/KIF23	4
CC	GO:1990752	microtubule end	4/199	34/19886	0.00035668308090879	0.00272814356478885	0.00211067086284576	KIF2C/KIF18B/SPAG5/ASPM	4
CC	GO:0097431	mitotic spindle pole	4/199	38/19886	0.000550273185971957	0.00409808714815957	0.00317054910476917	AURKB/SPAG5/AURKA/ASPM	4
CC	GO:0034399	nuclear periphery	7/199	150/19886	0.000797114531012627	0.00578419005837368	0.0044750289460358	KIF4A/LMNB2/CENPF/PCNA/S100A10/LMNB1/YEATS4	7
CC	GO:0000939	inner kinetochore	3/199	19/19886	0.000849857073564127	0.0060127387954662	0.00465184924477207	CENPM/CENPU/CENPN	3
CC	GO:0005828	kinetochore microtubule	3/199	21/19886	0.00114941718113539	0.00774488243479319	0.00599194921494136	KIF18A/ZWILCH/CENPE	3
CC	GO:0043083	synaptic cleft	3/199	21/19886	0.00114941718113539	0.00774488243479319	0.00599194921494136	PRSS12/CBLN1/NLGN1	3
CC	GO:0034774	secretory granule lumen	10/199	322/19886	0.00155742709404351	0.010250043432891	0.00793010613368541	VAT1/PSMD14/SERPING1/CFD/GLA/TIMP3/GGH/ECM1/IGF1/SERPINA3	10
CC	GO:0060205	cytoplasmic vesicle lumen	10/199	325/19886	0.00166764935832704	0.0105264638827666	0.00814396313042758	VAT1/PSMD14/SERPING1/CFD/GLA/TIMP3/GGH/ECM1/IGF1/SERPINA3	10
CC	GO:0031983	vesicle lumen	10/199	326/19886	0.00170576551801328	0.0105264638827666	0.00814396313042758	VAT1/PSMD14/SERPING1/CFD/GLA/TIMP3/GGH/ECM1/IGF1/SERPINA3	10
CC	GO:0035371	microtubule plus-end	3/199	24/19886	0.00171101533076772	0.0105264638827666	0.00814396313042758	KIF2C/KIF18B/SPAG5	3
CC	GO:0031091	platelet alpha granule	5/199	91/19886	0.00221282029419276	0.0133240030480117	0.0103083229830256	SERPING1/CFD/IGF1/SERPINA3/CD36	5
CC	GO:0031965	nuclear membrane	9/199	311/19886	0.00421404433556639	0.0248453030617768	0.019221956618373	NDC1/KPNA2/LMNB2/DTL/CENPF/LMNB1/YEATS4/BRIP1/FAM169A	9
CC	GO:0031093	platelet alpha granule lumen	4/199	67/19886	0.00456219080689059	0.026348979558164	0.0203852994163962	SERPING1/CFD/IGF1/SERPINA3	4
CC	GO:0000235	astral microtubule	2/199	11/19886	0.0051640273956067	0.0286552892736607	0.0221696119357316	KIF18A/KIF18B	2
CC	GO:0005818	aster	2/199	11/19886	0.0051640273956067	0.0286552892736607	0.0221696119357316	KIF18A/KIF18B	2
CC	GO:0031089	platelet dense granule lumen	2/199	14/19886	0.00837726793146088	0.0455916697039121	0.0352727070798353	TIMP3/ECM1	2
CC	GO:0016363	nuclear matrix	5/199	128/19886	0.00936977455338415	0.050031060351089	0.0387073109653208	KIF4A/CENPF/S100A10/LMNB1/YEATS4	5
CC	GO:0031461	cullin-RING ubiquitin ligase complex	6/199	181/19886	0.00987955777573275	0.0517762009357846	0.0400574662251932	CKS2/DTL/BUB1B/CDC20/UBE2C/UBE2S	6
CC	GO:0005604	basement membrane	4/199	90/19886	0.0127418255166211	0.0655624840218869	0.0507234393771712	SERPINF1/TIMP3/ANG/EGFL6	4
CC	GO:0035578	azurophil granule lumen	4/199	91/19886	0.0132259177107558	0.0668381198597122	0.0517103549593459	VAT1/GLA/GGH/SERPINA3	4
CC	GO:0043034	costamere	2/199	18/19886	0.0137203536277719	0.0681203522220958	0.0527023740457353	AHNAK/PLEC	2
CC	GO:0032154	cleavage furrow	3/199	53/19886	0.0160263194943471	0.0781973864982796	0.0604986289441777	ECT2/CEP55/RACGAP1	3
CC	GO:0042827	platelet dense granule	2/199	21/19886	0.0184661949640452	0.0885751385563523	0.0685275388496236	TIMP3/ECM1	2
CC	GO:0016327	apicolateral plasma membrane	2/199	22/19886	0.0201806997988515	0.0951856340512494	0.0736418518975632	THBD/MTCL1	2
CC	GO:0005814	centriole	5/199	157/19886	0.0209845282134017	0.0973544505638143	0.0753197906537972	STIL/TOP2A/CEP55/AURKA/MPHOSPH9	5
CC	GO:0005741	mitochondrial outer membrane	6/199	217/19886	0.022233118562685	0.101483428278062	0.0785142387273085	PLEC/VAT1/PGRMC1/KMO/PMAIP1/PGR	6
CC	GO:0005903	brush border	4/199	108/19886	0.0232905090807607	0.104622445553258	0.0809427884510982	PLEC/PDZK1/MYO1D/CD36	4
CC	GO:0005635	nuclear envelope	10/199	494/19886	0.0273972710504816	0.121147307926348	0.0937275062253316	MAD2L1/NDC1/KPNA2/LMNB2/DTL/CENPF/LMNB1/YEATS4/BRIP1/FAM169A	10
CC	GO:0062023	collagen-containing extracellular matrix	9/199	429/19886	0.0291527133651866	0.126926428959197	0.0981986134406284	SERPINF1/S100A10/SERPING1/CBLN1/TIMP3/ECM1/ANG/SERPINA3/EGFL6	9
CC	GO:0005657	replication fork	3/199	67/19886	0.0296231364838619	0.12702041855959	0.0982713299624128	PCNA/MCM10/BCL6	3
CC	GO:0032153	cell division site	3/199	72/19886	0.0355789446396289	0.14796703849396	0.114477009509926	ECT2/CEP55/RACGAP1	3
CC	GO:0005721	pericentric heterochromatin	2/199	30/19886	0.0360767691027675	0.14796703849396	0.114477009509926	EZH2/HELLS	2
CC	GO:0005790	smooth endoplasmic reticulum	2/199	30/19886	0.0360767691027675	0.14796703849396	0.114477009509926	PGRMC1/MYO1D	2
CC	GO:0031968	organelle outer membrane	6/199	246/19886	0.0376920128348535	0.15238342331805	0.117893814581196	PLEC/VAT1/PGRMC1/KMO/PMAIP1/PGR	6
CC	GO:0019867	outer membrane	6/199	248/19886	0.0389592597014122	0.153569248163493	0.118811246486913	PLEC/VAT1/PGRMC1/KMO/PMAIP1/PGR	6
CC	GO:0000151	ubiquitin ligase complex	7/199	314/19886	0.0390706214408887	0.153569248163493	0.118811246486913	CKS2/DTL/BUB1B/CDC20/RAD51/UBE2C/UBE2S	7
CC	GO:0090575	RNA polymerase II transcription regulator complex	6/199	254/19886	0.042922738355668	0.166399108967864	0.128737268608204	E2F5/S100A10/BATF/LEF1/E2F8/CEBPD	6
CC	GO:0043596	nuclear replication fork	2/199	34/19886	0.0453383222836659	0.173388448733479	0.134144680441003	PCNA/MCM10	2
CC	GO:0005901	caveola	3/199	81/19886	0.0477245347512771	0.180080577794819	0.139322150572149	PTCH1/KIF18A/CD36	3
MF	GO:0008017	microtubule binding	21/195	273/18496	1.31230338636108e-12	5.51167422271652e-10	4.8624293894642e-10	KIF20A/KIF4A/KIF2C/KIF11/NUSAP1/PRC1/DLGAP5/KIF18A/CENPF/KIF15/KIF18B/RACGAP1/BIRC5/SPAG5/SKA1/CENPE/CRYAB/KIF14/NDRG1/MTCL1/KIF23	21
MF	GO:0015631	tubulin binding	22/195	379/18496	9.5965994393382e-11	2.01528588226102e-08	1.77789631718266e-08	KIF20A/KIF4A/KIF2C/KIF11/NUSAP1/STMN1/PRC1/DLGAP5/KIF18A/CENPF/KIF15/KIF18B/RACGAP1/BIRC5/SPAG5/SKA1/CENPE/CRYAB/KIF14/NDRG1/MTCL1/KIF23	22
MF	GO:0003777	microtubule motor activity	10/195	68/18496	2.30269350420763e-09	3.22377090589068e-07	2.84402846835468e-07	KIF20A/KIF4A/KIF2C/KIF11/KIF18A/KIF15/KIF18B/CENPE/KIF14/KIF23	10
MF	GO:0003774	cytoskeletal motor activity	11/195	112/18496	2.80107165102979e-08	2.94112523358128e-06	2.59467689779601e-06	KIF20A/KIF4A/KIF2C/KIF11/KIF18A/KIF15/KIF18B/CENPE/KIF14/MYO1D/KIF23	11
MF	GO:0016538	cyclin-dependent protein serine/threonine kinase regulator activity	7/195	50/18496	8.84788032476487e-07	7.43221947280249e-05	6.5567449985626e-05	CCNB1/CKS2/CCNA2/CCNB2/CCNE1/CCNE2/CCNA1	7
MF	GO:0140097	catalytic activity, acting on DNA	12/195	248/18496	1.32730752617383e-05	0.000929115268321682	0.000819670612654717	NEIL3/MCM4/FEN1/MCM2/EXO1/PCNA/TOP2A/POLE2/RAD51/RAD54B/BRIP1/HELLS	12
MF	GO:0003688	DNA replication origin binding	4/195	16/18496	1.97436133927291e-05	0.00103653970311828	0.000914441041347451	CDC6/MCM2/MCM10/CDC45	4
MF	GO:0008574	plus-end-directed microtubule motor activity	4/195	16/18496	1.97436133927291e-05	0.00103653970311828	0.000914441041347451	KIF11/KIF18A/KIF18B/KIF14	4
MF	GO:0003697	single-stranded DNA binding	8/195	118/18496	3.59424467564314e-05	0.0016773141819668	0.00147973581967998	NEIL3/MCM4/MCM2/RAD51/RAD51AP1/MCM10/CDC45/HMGB2	8
MF	GO:0004523	RNA-DNA hybrid ribonuclease activity	3/195	11/18496	0.000178896087222023	0.00751363566332498	0.00662857081075286	FEN1/EXO1/RNASEH2A	3
MF	GO:0008094	ATP-dependent activity, acting on DNA	7/195	122/18496	0.000313459853785305	0.0119684671445298	0.0105586477064524	MCM4/MCM2/TOP2A/RAD51/RAD54B/BRIP1/HELLS	7
MF	GO:0003678	DNA helicase activity	5/195	58/18496	0.000360393830156401	0.012613784055474	0.0111279498434257	MCM4/MCM2/RAD51/RAD54B/BRIP1	5
MF	GO:0016887	ATP hydrolysis activity	13/195	412/18496	0.000445932519144157	0.0144070506185035	0.0127099794930157	KIF20A/KIF2C/CDC6/MCM4/TRIP13/MCM2/KIF18A/KIF15/RAD51/KIF18B/KIF14/BRIP1/KIF23	13
MF	GO:0008301	DNA binding, bending	3/195	18/18496	0.000837856488660308	0.0251356946598092	0.0221748484216863	TOP2A/LEF1/HMGB2	3
MF	GO:0004712	protein serine/threonine/tyrosine kinase activity	4/195	45/18496	0.00127314103054847	0.0356479488553573	0.0314488170353026	PBK/TTK/AURKB/AURKA	4
MF	GO:0001222	transcription corepressor binding	4/195	47/18496	0.00149934823294299	0.0378730655228424	0.0334118272281718	EZH2/LEF1/BCL6/ZBTB16	4
MF	GO:0070182	DNA polymerase binding	3/195	22/18496	0.00153295741401981	0.0378730655228424	0.0334118272281718	PCNA/FANCI/RAD51	3
MF	GO:0017116	single-stranded DNA helicase activity	3/195	23/18496	0.00174930138981558	0.0408170324290303	0.0360090110652097	MCM4/MCM2/RAD51	3
MF	GO:0001540	amyloid-beta binding	5/195	85/18496	0.00205218566661418	0.0453641042093662	0.0400204628613957	LRP1/PGRMC1/CRYAB/NLGN1/CD36	5
MF	GO:0061135	endopeptidase regulator activity	7/195	184/18496	0.00342563139220218	0.0719382592362457	0.0634643289502719	PTTG1/SERPINF1/PSMD14/BIRC5/SERPING1/TIMP3/SERPINA3	7
MF	GO:0033218	amide binding	11/195	405/18496	0.00389744242991536	0.0779488485983072	0.0687669040265768	LRP1/KPNA2/TYMS/NPR1/PGRMC1/CRYAB/DHFR/GCLC/NLGN1/ANG/CD36	11
MF	GO:0042393	histone binding	8/195	252/18496	0.00537766169876627	0.0991461936136308	0.0874673186766868	ASF1B/CKS2/MCM2/HJURP/NCAPG2/NCAPD2/LEF1/YEATS4	8
MF	GO:0016891	RNA endonuclease activity, producing 5'-phosphomonoesters	3/195	34/18496	0.00542943441217502	0.0991461936136308	0.0874673186766868	FEN1/EXO1/RNASEH2A	3
MF	GO:0004386	helicase activity	6/195	154/18496	0.0058907846130682	0.103088730728693	0.090945446657895	MCM4/MCM2/RAD51/RAD54B/BRIP1/HELLS	6
MF	GO:0001221	transcription coregulator binding	5/195	112/18496	0.00668645350188836	0.108494973345935	0.095714863703682	EZH2/PGR/LEF1/BCL6/ZBTB16	5
MF	GO:0003684	damaged DNA binding	4/195	71/18496	0.00671635549284359	0.108494973345935	0.095714863703682	NEIL3/FEN1/PCNA/HMGB2	4
MF	GO:0004521	RNA endonuclease activity	4/195	74/18496	0.00776238034707515	0.111870321576562	0.0986926145236835	FEN1/EXO1/RNASEH2A/ANG	4
MF	GO:0000217	DNA secondary structure binding	3/195	39/18496	0.00797932203340462	0.111870321576562	0.0986926145236835	NEIL3/RAD51AP1/HMGB2	3
MF	GO:0005542	folic acid binding	2/195	13/18496	0.00799073725546869	0.111870321576562	0.0986926145236835	TYMS/DHFR	2
MF	GO:0019104	DNA N-glycosylase activity	2/195	13/18496	0.00799073725546869	0.111870321576562	0.0986926145236835	NEIL3/PCNA	2
MF	GO:0004866	endopeptidase inhibitor activity	6/195	168/18496	0.00887937691011218	0.117832512968565	0.103952492643947	PTTG1/SERPINF1/BIRC5/SERPING1/TIMP3/SERPINA3	6
MF	GO:0016888	endodeoxyribonuclease activity, producing 5'-phosphomonoesters	2/195	14/18496	0.00925826887610157	0.117832512968565	0.103952492643947	FEN1/EXO1	2
MF	GO:1990825	sequence-specific mRNA binding	2/195	14/18496	0.00925826887610157	0.117832512968565	0.103952492643947	TYMS/DHFR	2
MF	GO:0019887	protein kinase regulator activity	7/195	226/18496	0.0102361044096223	0.118521524516957	0.10456	CCNB1/CKS2/CCNA2/CCNB2/CCNE1/CCNE2/CCNA1	7
MF	GO:0016893	endonuclease activity, active with either ribo- or deoxyribonucleic acids and producing 5'-phosphomonoesters	3/195	43/18496	0.0104494333173881	0.118521524516957	0.10456	FEN1/EXO1/RNASEH2A	3
MF	GO:0005041	low-density lipoprotein particle receptor activity	2/195	15/18496	0.0106090484343269	0.118521524516957	0.10456	LRP1/CD36	2
MF	GO:0061134	peptidase regulator activity	7/195	228/18496	0.0107086156300287	0.118521524516957	0.10456	PTTG1/SERPINF1/PSMD14/BIRC5/SERPING1/TIMP3/SERPINA3	7
MF	GO:0030414	peptidase inhibitor activity	6/195	175/18496	0.0107233760277247	0.118521524516957	0.10456	PTTG1/SERPINF1/BIRC5/SERPING1/TIMP3/SERPINA3	6
MF	GO:0000900	mRNA regulatory element binding translation repressor activity	2/195	16/18496	0.0120411982422855	0.126432581543998	0.111539520560119	TYMS/DHFR	2
MF	GO:0061575	cyclin-dependent protein serine/threonine kinase activator activity	2/195	16/18496	0.0120411982422855	0.126432581543998	0.111539520560119	CCNB1/CKS2	2
MF	GO:0106310	protein serine kinase activity	9/195	361/18496	0.0146268104606815	0.149835619353323	0.132185809554811	CDK1/MELK/PBK/BUB1B/TTK/AURKB/MAP3K1/NEK2/AURKA	9
MF	GO:0030228	lipoprotein particle receptor activity	2/195	18/18496	0.0151422473600692	0.151422473600692	0.133585741121412	LRP1/CD36	2
MF	GO:0008409	5'-3' exonuclease activity	2/195	19/18496	0.016807539549087	0.16043560478674	0.141537175150206	FEN1/EXO1	2
MF	GO:0030506	ankyrin binding	2/195	19/18496	0.016807539549087	0.16043560478674	0.141537175150206	PLEC/CACNA1D	2
MF	GO:0016829	lyase activity	6/195	196/18496	0.0178613898103237	0.166706304896354	0.147069221362197	NEIL3/PAICS/ODC1/NPR1/ETNPPL/CA12	6
MF	GO:0035173	histone kinase activity	2/195	20/18496	0.0185469869259942	0.169342054541686	0.149394494232264	CDK1/AURKA	2
MF	GO:0019207	kinase regulator activity	7/195	256/18496	0.0190956809780546	0.170642255548573	0.150541538729568	CCNB1/CKS2/CCNA2/CCNB2/CCNE1/CCNE2/CCNA1	7
MF	GO:0051010	microtubule plus-end binding	2/195	21/18496	0.0203588575970208	0.178140003973932	0.157156093731389	KIF2C/KIF18A	2
MF	GO:0042277	peptide binding	8/195	325/18496	0.0222291112959202	0.186828159968696	0.164820832854589	LRP1/KPNA2/NPR1/PGRMC1/CRYAB/NLGN1/ANG/CD36	8
MF	GO:0016881	acid-amino acid ligase activity	2/195	22/18496	0.0222414476153209	0.186828159968696	0.164820832854589	PAICS/GCLC	2
MF	GO:0005496	steroid binding	4/195	102/18496	0.0228727115314643	0.188363506729706	0.166175324232723	PTCH1/PGRMC1/PGR/APOD	4
MF	GO:0016895	DNA exonuclease activity, producing 5'-phosphomonoesters	2/195	24/18496	0.0262121072953018	0.207718586113712	0.183250481985029	FEN1/EXO1	2
MF	GO:0035035	histone acetyltransferase binding	2/195	24/18496	0.0262121072953018	0.207718586113712	0.183250481985029	PCNA/CITED2	2
MF	GO:0004529	DNA exonuclease activity	2/195	25/18496	0.028296905297141	0.220087041199986	0.194162001259135	FEN1/EXO1	2
MF	GO:0038024	cargo receptor activity	3/195	64/18496	0.0300619970755488	0.226740058700602	0.200031329981484	LRP1/HMMR/CD36	3
MF	GO:0140297	DNA-binding transcription factor binding	10/195	477/18496	0.030232007826747	0.226740058700602	0.200031329981484	ZNF516/CENPF/PCNA/NCAPG2/HEY2/LEF1/HMGB2/BCL6/KLF4/CITED2	10
MF	GO:0005200	structural constituent of cytoskeleton	4/195	112/18496	0.0308562381855738	0.227361755051596	0.20057979393023	LMNB2/PLEC/LMNB1/YEATS4	4
MF	GO:0000287	magnesium ion binding	6/195	224/18496	0.0316909316315219	0.228602199840493	0.20167412116254	HPRT1/FEN1/PRPS2/PPA1/TOP2A/GCLC	6
MF	GO:0005044	scavenger receptor activity	2/195	27/18496	0.0326574571200704	0.228602199840493	0.20167412116254	LRP1/CD36	2
MF	GO:0055106	ubiquitin-protein transferase regulator activity	2/195	27/18496	0.0326574571200704	0.228602199840493	0.20167412116254	CDC20/FBXO5	2
MF	GO:0004252	serine-type endopeptidase activity	5/195	174/18496	0.0373238253303759	0.254845025187293	0.224825686380769	PRSS12/C1S/C1R/CFD/MMP11	5
MF	GO:0004674	protein serine/threonine kinase activity	9/195	427/18496	0.0376199799086003	0.254845025187293	0.224825686380769	CDK1/MELK/PBK/BUB1B/TTK/AURKB/MAP3K1/NEK2/AURKA	9
MF	GO:0004540	RNA nuclease activity	4/195	124/18496	0.0423548630529044	0.282365753686029	0.24910462480572	FEN1/EXO1/RNASEH2A/ANG	4
MF	GO:0004519	endonuclease activity	4/195	125/18496	0.0434084633101832	0.284868040473077	0.251312156006324	FEN1/EXO1/RNASEH2A/ANG	4
MF	GO:0016835	carbon-oxygen lyase activity	3/195	77/18496	0.0478478163399302	0.307371296016648	0.271164652124963	NEIL3/ETNPPL/CA12	3
MF	GO:0016831	carboxy-lyase activity	2/195	34/18496	0.0497648764979336	0.307371296016648	0.271164652124963	PAICS/ODC1	2
MF	GO:0030332	cyclin binding	2/195	34/18496	0.0497648764979336	0.307371296016648	0.271164652124963	CDK1/PTCH1	2
MF	GO:0061631	ubiquitin conjugating enzyme activity	2/195	34/18496	0.0497648764979336	0.307371296016648	0.271164652124963	UBE2C/UBE2S	2
