# Supplementary material for: LRP1 as a potential diagnostic and immunomodulatory target in endometriosis: evidence from multi-omics and single-cell analyses
Source: Front Immunol. 2026 Apr 15;17:1735221. doi: 10.3389/fimmu.2026.1735221 (PMC13124487; doi:10.3389/fimmu.2026.1735221)
Supplement: Supplementary file 5 [file Table3.xlsx]

## Sheet: Sheet1
category	subcategory	ID	Description	GeneRatio	BgRatio	pvalue	p.adjust	qvalue	geneID	Count
Cellular Processes	Cell growth and death	hsa04110	Cell cycle	22/118	158/8842	7.82509e-17	1.39287e-14	1.25201e-14	CDK1/CCNB1/MAD2L1/CCNA2/CDC6/MCM4/TRIP13/MCM2/CCNB2/E2F5/PTTG1/PCNA/BUB1B/CDC20/TTK/CCNE1/CCNE2/AURKB/ESPL1/FBXO5/CDC45/CCNA1	22
Cellular Processes	Cell growth and death	hsa04114	Oocyte meiosis	13/118	139/8842	3.46383e-08	3.08281e-06	2.77106e-06	CDK1/CCNB1/MAD2L1/CCNB2/PTTG1/CDC20/CCNE1/CCNE2/ESPL1/FBXO5/AURKA/PGR/IGF1	13
Cellular Processes	Cell growth and death	hsa04115	p53 signaling pathway	8/118	75/8842	6.3458e-06	0.000310811	0.00027938	CDK1/CCNB1/RRM2/CCNB2/CCNE1/CCNE2/PMAIP1/IGF1	8
Genetic Information Processing	Replication and repair	hsa03030	DNA replication	6/118	36/8842	6.98451e-06	0.000310811	0.00027938	MCM4/FEN1/MCM2/RNASEH2A/PCNA/POLE2	6
Organismal Systems	Endocrine system	hsa04914	Progesterone-mediated oocyte maturation	9/118	111/8842	1.5968e-05	0.000568462	0.000510977	CDK1/CCNB1/MAD2L1/CCNA2/CCNB2/AURKA/PGR/IGF1/CCNA1	9
Human Diseases	Infectious disease: viral	hsa05166	Human T-cell leukemia virus 1 infection	12/118	223/8842	3.98317e-05	0.00111959	0.00100637	MAD2L1/CCNA2/CCNB2/PTTG1/BUB1B/CDC20/CCNE1/CCNE2/MSX2/MAP3K1/ESPL1/CCNA1	12
Cellular Processes	Cell growth and death	hsa04218	Cellular senescence	10/118	157/8842	4.40288e-05	0.00111959	0.00100637	CDK1/CCNB1/CCNA2/CCNB2/FOXM1/E2F5/CCNE1/CCNE2/CACNA1D/CCNA1	10
Cellular Processes	Cell motility	hsa04814	Motor proteins	11/118	197/8842	6.07536e-05	0.00135177	0.00121507	KIF20A/KIF4A/KIF2C/KIF11/KIF18A/KIF15/KIF18B/CENPE/KIF14/MYO1D/KIF23	11
Genetic Information Processing	Replication and repair	hsa03460	Fanconi anemia pathway	5/118	55/8842	0.000794224	0.015708	0.0141195	FANCI/RAD51/RMI1/FANCF/BRIP1	5
Genetic Information Processing	Replication and repair	hsa03410	Base excision repair	4/118	44/8842	0.00271096	0.048255	0.0433753	NEIL3/FEN1/PCNA/POLE2	4
Human Diseases	Infectious disease: viral	hsa05161	Hepatitis B	7/118	163/8842	0.00606256	0.093685	0.0842112	CCNA2/PCNA/CCNE1/BIRC5/CCNE2/MAP3K1/CCNA1	7
Organismal Systems	Immune system	hsa04610	Complement and coagulation cascades	5/118	88/8842	0.00631584	0.093685	0.0842112	C1S/C1R/SERPING1/THBD/CFD	5
Human Diseases	Drug resistance: antineoplastic	hsa01523	Antifolate resistance	3/118	30/8842	0.00723499	0.0990637	0.089046	TYMS/DHFR/GGH	3
Human Diseases	Cancer: specific types	hsa05221	Acute myeloid leukemia	4/118	68/8842	0.01274	0.161981	0.145601	CCNA2/LEF1/ZBTB16/CCNA1	4
Genetic Information Processing	Replication and repair	hsa03440	Homologous recombination	3/118	41/8842	0.0170891	0.20279	0.182284	RAD51/RAD54B/BRIP1	3
Human Diseases	Cancer: overview	hsa05203	Viral carcinogenesis	7/118	205/8842	0.0196771	0.218908	0.196771	CDK1/CCNA2/CDC20/CCNE1/CCNE2/PMAIP1/CCNA1	7
Human Diseases	Cancer: overview	hsa05207	Chemical carcinogenesis - receptor activation	7/118	215/8842	0.0247789	0.255315	0.229497	CDC6/KPNA2/BIRC5/PGR/CACNA1D/BCL6/KLF4	7
Metabolism	Global and overview maps	hsa01232	Nucleotide metabolism	4/118	85/8842	0.0266848	0.255315	0.229497	RRM2/HPRT1/TYMS/TK1	4
Metabolism	Nucleotide metabolism	hsa00230	Purine metabolism	5/118	128/8842	0.028102	0.255315	0.229497	PAICS/RRM2/HPRT1/PRPS2/NPR1	5
Metabolism	Metabolism of cofactors and vitamins	hsa00670	One carbon pool by folate	2/118	20/8842	0.0286871	0.255315	0.229497	TYMS/DHFR	2
Human Diseases	Cancer: specific types	hsa05222	Small cell lung cancer	4/118	93/8842	0.035513	0.299511	0.269223	CKS2/CCNE1/CCNE2/ITGA6	4
Genetic Information Processing	Replication and repair	hsa03430	Mismatch repair	2/118	23/8842	0.0372248	0.299511	0.269223	EXO1/PCNA	2
Human Diseases	Cancer: specific types	hsa05215	Prostate cancer	4/118	98/8842	0.0417942	0.299511	0.269223	CCNE1/CCNE2/LEF1/IGF1	4
Metabolism	Nucleotide metabolism	hsa00240	Pyrimidine metabolism	3/118	58/8842	0.0420662	0.299511	0.269223	RRM2/TYMS/TK1	3
Metabolism	Metabolism of other amino acids	hsa00480	Glutathione metabolism	3/118	58/8842	0.0420662	0.299511	0.269223	ODC1/RRM2/GCLC	3
Metabolism	Metabolism of cofactors and vitamins	hsa00790	Folate biosynthesis	2/118	27/8842	0.0499017	0.341635	0.307088	DHFR/GGH	2
