# Supplementary material for: LRP1 as a potential diagnostic and immunomodulatory target in endometriosis: evidence from multi-omics and single-cell analyses
Source: Front Immunol. 2026 Apr 15;17:1735221. doi: 10.3389/fimmu.2026.1735221 (PMC13124487; doi:10.3389/fimmu.2026.1735221)
Supplement: Supplementary file 6 [file Table4.xlsx]

## Sheet: Sheet1
ONTOLOGY	ID	Description	GeneRatio	BgRatio	pvalue	p.adjust	qvalue	geneID	Count
BP	GO:0051098	regulation of binding	11/195	262/18870	9.21668008353303e-05	0.00165062361496001	0.00135707161931702	LRP1/STMN1/HJURP/AURKB/MSX2/HEY2/AURKA/LEF1/HMGB2/GREM2/IGF1	11
BP	GO:0010466	negative regulation of peptidase activity	7/195	137/18870	0.00056076923716641	0.00841153855749615	0.006915604591932	LRP1/SERPINF1/SERPING1/TIMP3/ECM1/KLF4/SERPINA3	7
BP	GO:0042176	regulation of protein catabolic process	11/195	364/18870	0.00146948815662351	0.0198280251270433	0.0163017479715793	LRP1/ODC1/MAD2L1/NUDT15/DTL/PBK/CDC20/PSMD14/AURKA/TIMP3/GCLC	11
BP	GO:0045861	negative regulation of proteolysis	8/195	235/18870	0.00314365557715148	0.0388682101693833	0.0319557677695028	LRP1/PBK/SERPINF1/SERPING1/TIMP3/ECM1/KLF4/SERPINA3	8
BP	GO:1905477	positive regulation of protein localization to membrane	5/195	104/18870	0.00450931013606886	0.0522564994661744	0.0429630423966268	LRP1/PGRMC1/PDZK1/SLC5A3/MTCL1	5
BP	GO:0032429	regulation of phospholipase A2 activity	2/195	10/18870	0.00452712821094438	0.0522564994661744	0.0429630423966268	LRP1/ANG	2
BP	GO:0051346	negative regulation of hydrolase activity	7/195	218/18870	0.00766107454795755	0.0725887264057792	0.0596793233750248	LRP1/SERPINF1/SERPING1/TIMP3/ECM1/KLF4/SERPINA3	7
BP	GO:0010642	negative regulation of platelet-derived growth factor receptor signaling pathway	2/195	13/18870	0.00768875511506223	0.0725887264057792	0.0596793233750248	LRP1/APOD	2
BP	GO:1905049	negative regulation of metallopeptidase activity	2/195	14/18870	0.00890959895871442	0.0793007979608467	0.065197699418874	LRP1/TIMP3	2
BP	GO:1904646	cellular response to amyloid-beta	3/195	43/18870	0.00990053935694841	0.0848002718834277	0.0697191299339037	LRP1/IGF1/CD36	3
BP	GO:1905475	regulation of protein localization to membrane	6/195	181/18870	0.0114268272685941	0.0940564751495702	0.0773291814570159	LRP1/NETO2/PGRMC1/PDZK1/SLC5A3/MTCL1	6
BP	GO:0052547	regulation of peptidase activity	8/195	312/18870	0.0160834093705306	0.114696015111407	0.0942981219617516	LRP1/SERPINF1/PMAIP1/SERPING1/TIMP3/ECM1/KLF4/SERPINA3	8
BP	GO:1904645	response to amyloid-beta	3/195	53/18870	0.0174366730416211	0.120951570042231	0.0994411697061067	LRP1/IGF1/CD36	3
BP	GO:0042953	lipoprotein transport	2/195	20/18870	0.0178630119757071	0.122611320815865	0.100805745282044	LRP1/CD36	2
BP	GO:0044872	lipoprotein localization	2/195	21/18870	0.0196107042390398	0.12708252418062	0.104481776047331	LRP1/CD36	2
BP	GO:0010640	regulation of platelet-derived growth factor receptor signaling pathway	2/195	24/18870	0.0252590188938309	0.149579961585712	0.122978199782642	LRP1/APOD	2
BP	GO:1905048	regulation of metallopeptidase activity	2/195	24/18870	0.0252590188938309	0.149579961585712	0.122978199782642	LRP1/TIMP3	2
BP	GO:0043086	negative regulation of catalytic activity	10/195	480/18870	0.0278940453400804	0.16067622608175	0.132101070370177	LRP1/MAD2L1/SERPINF1/SERPING1/FBXO5/GLA/TIMP3/ECM1/KLF4/SERPINA3	10
BP	GO:0010875	positive regulation of cholesterol efflux	2/195	27/18870	0.0314826087715382	0.17196138432513	0.141379241258314	PTCH1/LRP1	2
BP	GO:0022411	cellular component disassembly	10/195	497/18870	0.0341888068596178	0.179764989804574	0.147795029466188	CDK1/LRP1/TPX2/KIF2C/STMN1/KIF18A/TOP2A/KIF18B/AURKA/MMP11	10
BP	GO:0051099	positive regulation of binding	4/195	127/18870	0.0428797925325098	0.207067578742675	0.170242041762613	LRP1/STMN1/HMGB2/IGF1	4
MF	GO:0001540	amyloid-beta binding	5/195	85/18496	0.00205218566661418	0.0453641042093662	0.0400204628613957	LRP1/PGRMC1/CRYAB/NLGN1/CD36	5
MF	GO:0033218	amide binding	11/195	405/18496	0.00389744242991536	0.0779488485983072	0.0687669040265768	LRP1/KPNA2/TYMS/NPR1/PGRMC1/CRYAB/DHFR/GCLC/NLGN1/ANG/CD36	11
MF	GO:0005041	low-density lipoprotein particle receptor activity	2/195	15/18496	0.0106090484343269	0.118521524516957	0.10456	LRP1/CD36	2
MF	GO:0030228	lipoprotein particle receptor activity	2/195	18/18496	0.0151422473600692	0.151422473600692	0.133585741121412	LRP1/CD36	2
MF	GO:0042277	peptide binding	8/195	325/18496	0.0222291112959202	0.186828159968696	0.164820832854589	LRP1/KPNA2/NPR1/PGRMC1/CRYAB/NLGN1/ANG/CD36	8
MF	GO:0038024	cargo receptor activity	3/195	64/18496	0.0300619970755488	0.226740058700602	0.200031329981484	LRP1/HMMR/CD36	3
MF	GO:0005044	scavenger receptor activity	2/195	27/18496	0.0326574571200704	0.228602199840493	0.20167412116254	LRP1/CD36	2
