# Supplementary material for: LRP1 as a potential diagnostic and immunomodulatory target in endometriosis: evidence from multi-omics and single-cell analyses
Source: Front Immunol. 2026 Apr 15;17:1735221. doi: 10.3389/fimmu.2026.1735221 (PMC13124487; doi:10.3389/fimmu.2026.1735221)
Supplement: Supplementary file 7 [file Table5.xlsx]

## Sheet: Sheet1
features	algorithm
ADAM12	SVM
AHNAK	SVM
ANG	SVM
APOD	SVM
ARHGAP11A	SVM
ARSJ	SVM
ASF1B	SVM
ASPM	SVM
AURKA	SVM
AURKB	SVM
BATF	SVM
BCL6	SVM
BIRC5	SVM
BORA	SVM
BRIP1	SVM
BUB1B	SVM
C1R	SVM
C1S	SVM
CA12	SVM
CACNA1D	SVM
CALHM2	SVM
CBLN1	SVM
CCNA1	SVM
CCNA2	SVM
CCNB1	SVM
CCNB2	SVM
CCNE1	SVM
CCNE2	SVM
CD36	SVM
CDC20	SVM
CDC45	SVM
CDC6	SVM
CDCA3	SVM
CDCA8	SVM
CDK1	SVM
CDKN3	SVM
CEACAM21	SVM
CEBPD	SVM
CENPE	SVM
CENPF	SVM
CENPM	SVM
CENPN	SVM
CEP55	SVM
CFD	SVM
CITED2	SVM
CKS2	SVM
CPM	SVM
CRYAB	SVM
DHFR	SVM
DIRAS2	SVM
DLGAP5	SVM
DTL	SVM
E2F5	SVM
E2F8	SVM
ECM1	SVM
ECT2	SVM
EGFL6	SVM
ESPL1	SVM
EXO1	SVM
EZH2	SVM
FAM169A	SVM
FAM64A	SVM
FBXO5	SVM
FEN1	SVM
FJX1	SVM
FLRT1	SVM
FOXM1	SVM
GALNT7	SVM
GCLC	SVM
GGH	SVM
GINS1	SVM
GINS2	SVM
GLA	SVM
GREM2	SVM
HELLS	SVM
HEY2	SVM
HJURP	SVM
HMGB2	SVM
HMMR	SVM
HPRT1	SVM
IGF1	SVM
IL17RB	SVM
ITGA6	SVM
KIAA0101	SVM
KIF11	SVM
KIF14	SVM
KIF15	SVM
KIF18A	SVM
KIF18B	SVM
KIF20A	SVM
KIF23	SVM
KIF2C	SVM
KIF4A	SVM
KLF4	SVM
KMO	SVM
KPNA2	SVM
LEF1	SVM
LMCD1	SVM
LMNB1	SVM
LMNB2	SVM
LRP1	SVM
MAD2L1	SVM
MAP3K1	SVM
MCM10	SVM
MCM2	SVM
MCM4	SVM
MCOLN3	SVM
MEGF6	SVM
MELK	SVM
MKI67	SVM
MMP11	SVM
MPHOSPH9	SVM
MRPL3	SVM
MSX2	SVM
MYO1D	SVM
NCAPD2	SVM
NCAPG	SVM
NCAPG2	SVM
NCAPH	SVM
NDRG1	SVM
NEIL3	SVM
NEK2	SVM
NETO2	SVM
NLGN1	SVM
NPAS3	SVM
NPR1	SVM
NRG2	SVM
NUDT15	SVM
NUSAP1	SVM
ODC1	SVM
OIP5	SVM
OPN3	SVM
PAICS	SVM
PBK	SVM
PCNA	SVM
PDZK1	SVM
PGR	SVM
PGRMC1	SVM
PLEC	SVM
PMAIP1	SVM
POLE2	SVM
PPA1	SVM
PRC1	SVM
PRPS2	SVM
PRSS12	SVM
PSMD14	SVM
PTCH1	SVM
PTTG1	SVM
PUS7	SVM
RACGAP1	SVM
RAD51	SVM
RAD51AP1	SVM
RAD54B	SVM
RMI1	SVM
RNASEH2A	SVM
RRM2	SVM
S100A10	SVM
SERPINA3	SVM
SERPINF1	SVM
SERPING1	SVM
SHCBP1	SVM
SKA1	SVM
SLC25A15	SVM
SLC5A3	SVM
SPAG5	SVM
SPC25	SVM
STIL	SVM
STMN1	SVM
THBD	SVM
TIMP3	SVM
TK1	SVM
TM4SF1	SVM
TMEM140	SVM
TOP2A	SVM
TPX2	SVM
TRIP13	SVM
TROAP	SVM
TTK	SVM
TYMS	SVM
UBE2C	SVM
UBE2S	SVM
VAMP5	SVM
VAT1	SVM
YEATS4	SVM
ZBTB16	SVM
ZNF516	SVM
ZWILCH	SVM
ZWINT	SVM
AHNAK	glmBoost+SVM
KIF23	glmBoost+SVM
LRP1	glmBoost+SVM
MAP3K1	glmBoost+SVM
MEGF6	glmBoost+SVM
NEIL3	glmBoost+SVM
PRPS2	glmBoost+SVM
PRSS12	glmBoost+SVM
PTCH1	glmBoost+SVM
STIL	glmBoost+SVM
STMN1	glmBoost+SVM
ZNF516	glmBoost+SVM
ZWINT	glmBoost+SVM
ADAM12	Ridge
AHNAK	Ridge
ANG	Ridge
APOD	Ridge
ARHGAP11A	Ridge
ARSJ	Ridge
ASF1B	Ridge
ASPM	Ridge
AURKA	Ridge
AURKB	Ridge
BATF	Ridge
BCL6	Ridge
BIRC5	Ridge
BORA	Ridge
BRIP1	Ridge
BUB1B	Ridge
C1R	Ridge
C1S	Ridge
CA12	Ridge
CACNA1D	Ridge
CALHM2	Ridge
CBLN1	Ridge
CCNA1	Ridge
CCNA2	Ridge
CCNB1	Ridge
CCNB2	Ridge
CCNE1	Ridge
CCNE2	Ridge
CD36	Ridge
CDC20	Ridge
CDC45	Ridge
CDC6	Ridge
CDCA3	Ridge
CDCA8	Ridge
CDK1	Ridge
CDKN3	Ridge
CEACAM21	Ridge
CEBPD	Ridge
CENPE	Ridge
CENPF	Ridge
CENPM	Ridge
CENPN	Ridge
CEP55	Ridge
CFD	Ridge
CITED2	Ridge
CKS2	Ridge
CPM	Ridge
CRYAB	Ridge
DHFR	Ridge
DIRAS2	Ridge
DLGAP5	Ridge
DTL	Ridge
E2F5	Ridge
E2F8	Ridge
ECM1	Ridge
ECT2	Ridge
EGFL6	Ridge
ESPL1	Ridge
EXO1	Ridge
EZH2	Ridge
FAM169A	Ridge
FAM64A	Ridge
FBXO5	Ridge
FEN1	Ridge
FJX1	Ridge
FLRT1	Ridge
FOXM1	Ridge
GALNT7	Ridge
GCLC	Ridge
GGH	Ridge
GINS1	Ridge
GINS2	Ridge
GLA	Ridge
GREM2	Ridge
HELLS	Ridge
HEY2	Ridge
HJURP	Ridge
HMGB2	Ridge
HMMR	Ridge
HPRT1	Ridge
IGF1	Ridge
IL17RB	Ridge
ITGA6	Ridge
KIAA0101	Ridge
KIF11	Ridge
KIF14	Ridge
KIF15	Ridge
KIF18A	Ridge
KIF18B	Ridge
KIF20A	Ridge
KIF23	Ridge
KIF2C	Ridge
KIF4A	Ridge
KLF4	Ridge
KMO	Ridge
KPNA2	Ridge
LEF1	Ridge
LMCD1	Ridge
LMNB1	Ridge
LMNB2	Ridge
LRP1	Ridge
MAD2L1	Ridge
MAP3K1	Ridge
MCM10	Ridge
MCM2	Ridge
MCM4	Ridge
MCOLN3	Ridge
MEGF6	Ridge
MELK	Ridge
MKI67	Ridge
MMP11	Ridge
MPHOSPH9	Ridge
MRPL3	Ridge
MSX2	Ridge
MYO1D	Ridge
NCAPD2	Ridge
NCAPG	Ridge
NCAPG2	Ridge
NCAPH	Ridge
NDRG1	Ridge
NEIL3	Ridge
NEK2	Ridge
NETO2	Ridge
NLGN1	Ridge
NPAS3	Ridge
NPR1	Ridge
NRG2	Ridge
NUDT15	Ridge
NUSAP1	Ridge
ODC1	Ridge
OIP5	Ridge
OPN3	Ridge
PAICS	Ridge
PBK	Ridge
PCNA	Ridge
PDZK1	Ridge
PGR	Ridge
PGRMC1	Ridge
PLEC	Ridge
PMAIP1	Ridge
POLE2	Ridge
PPA1	Ridge
PRC1	Ridge
PRPS2	Ridge
PRSS12	Ridge
PSMD14	Ridge
PTCH1	Ridge
PTTG1	Ridge
PUS7	Ridge
RACGAP1	Ridge
RAD51	Ridge
RAD51AP1	Ridge
RAD54B	Ridge
RMI1	Ridge
RNASEH2A	Ridge
RRM2	Ridge
S100A10	Ridge
SERPINA3	Ridge
SERPINF1	Ridge
SERPING1	Ridge
SHCBP1	Ridge
SKA1	Ridge
SLC25A15	Ridge
SLC5A3	Ridge
SPAG5	Ridge
SPC25	Ridge
STIL	Ridge
STMN1	Ridge
THBD	Ridge
TIMP3	Ridge
TK1	Ridge
TM4SF1	Ridge
TMEM140	Ridge
TOP2A	Ridge
TPX2	Ridge
TRIP13	Ridge
TROAP	Ridge
TTK	Ridge
TYMS	Ridge
UBE2C	Ridge
UBE2S	Ridge
VAMP5	Ridge
VAT1	Ridge
YEATS4	Ridge
ZBTB16	Ridge
ZNF516	Ridge
ZWILCH	Ridge
ZWINT	Ridge
AHNAK	Lasso+SVM
MAP3K1	Lasso+SVM
MEGF6	Lasso+SVM
NEIL3	Lasso+SVM
PRPS2	Lasso+SVM
PRSS12	Lasso+SVM
PTCH1	Lasso+SVM
STIL	Lasso+SVM
STMN1	Lasso+SVM
ZNF516	Lasso+SVM
AHNAK	glmBoost+Ridge
KIF23	glmBoost+Ridge
LRP1	glmBoost+Ridge
MAP3K1	glmBoost+Ridge
MEGF6	glmBoost+Ridge
NEIL3	glmBoost+Ridge
PRPS2	glmBoost+Ridge
PRSS12	glmBoost+Ridge
PTCH1	glmBoost+Ridge
STIL	glmBoost+Ridge
STMN1	glmBoost+Ridge
ZNF516	glmBoost+Ridge
ZWINT	glmBoost+Ridge
AHNAK	Enet[alpha=0.1]
ANG	Enet[alpha=0.1]
APOD	Enet[alpha=0.1]
ARHGAP11A	Enet[alpha=0.1]
ARSJ	Enet[alpha=0.1]
ASF1B	Enet[alpha=0.1]
ASPM	Enet[alpha=0.1]
AURKB	Enet[alpha=0.1]
BATF	Enet[alpha=0.1]
BCL6	Enet[alpha=0.1]
CA12	Enet[alpha=0.1]
CBLN1	Enet[alpha=0.1]
CCNA1	Enet[alpha=0.1]
CCNB1	Enet[alpha=0.1]
CCNE1	Enet[alpha=0.1]
CDC45	Enet[alpha=0.1]
CDCA8	Enet[alpha=0.1]
CDK1	Enet[alpha=0.1]
CDKN3	Enet[alpha=0.1]
CEACAM21	Enet[alpha=0.1]
CEBPD	Enet[alpha=0.1]
CENPE	Enet[alpha=0.1]
CENPM	Enet[alpha=0.1]
CITED2	Enet[alpha=0.1]
CKS2	Enet[alpha=0.1]
CRYAB	Enet[alpha=0.1]
DIRAS2	Enet[alpha=0.1]
E2F5	Enet[alpha=0.1]
E2F8	Enet[alpha=0.1]
EGFL6	Enet[alpha=0.1]
FAM169A	Enet[alpha=0.1]
GCLC	Enet[alpha=0.1]
GGH	Enet[alpha=0.1]
GINS2	Enet[alpha=0.1]
GLA	Enet[alpha=0.1]
GREM2	Enet[alpha=0.1]
HELLS	Enet[alpha=0.1]
HPRT1	Enet[alpha=0.1]
IGF1	Enet[alpha=0.1]
KIF14	Enet[alpha=0.1]
KIF18A	Enet[alpha=0.1]
KIF18B	Enet[alpha=0.1]
KIF23	Enet[alpha=0.1]
KIF2C	Enet[alpha=0.1]
KLF4	Enet[alpha=0.1]
KMO	Enet[alpha=0.1]
KPNA2	Enet[alpha=0.1]
LEF1	Enet[alpha=0.1]
LMNB1	Enet[alpha=0.1]
LMNB2	Enet[alpha=0.1]
LRP1	Enet[alpha=0.1]
MAP3K1	Enet[alpha=0.1]
MCM2	Enet[alpha=0.1]
MCM4	Enet[alpha=0.1]
MCOLN3	Enet[alpha=0.1]
MEGF6	Enet[alpha=0.1]
MPHOSPH9	Enet[alpha=0.1]
MRPL3	Enet[alpha=0.1]
NCAPH	Enet[alpha=0.1]
NDRG1	Enet[alpha=0.1]
NEIL3	Enet[alpha=0.1]
NETO2	Enet[alpha=0.1]
NPR1	Enet[alpha=0.1]
NRG2	Enet[alpha=0.1]
NUDT15	Enet[alpha=0.1]
PAICS	Enet[alpha=0.1]
PLEC	Enet[alpha=0.1]
PRPS2	Enet[alpha=0.1]
PRSS12	Enet[alpha=0.1]
PTCH1	Enet[alpha=0.1]
RAD51	Enet[alpha=0.1]
RMI1	Enet[alpha=0.1]
RNASEH2A	Enet[alpha=0.1]
SERPINF1	Enet[alpha=0.1]
SERPING1	Enet[alpha=0.1]
SLC5A3	Enet[alpha=0.1]
STIL	Enet[alpha=0.1]
STMN1	Enet[alpha=0.1]
TPX2	Enet[alpha=0.1]
UBE2S	Enet[alpha=0.1]
VAMP5	Enet[alpha=0.1]
YEATS4	Enet[alpha=0.1]
ZNF516	Enet[alpha=0.1]
ZWINT	Enet[alpha=0.1]
AHNAK	glmBoost+Enet[alpha=0.1]
KIF23	glmBoost+Enet[alpha=0.1]
LRP1	glmBoost+Enet[alpha=0.1]
MAP3K1	glmBoost+Enet[alpha=0.1]
MEGF6	glmBoost+Enet[alpha=0.1]
NEIL3	glmBoost+Enet[alpha=0.1]
PRPS2	glmBoost+Enet[alpha=0.1]
PRSS12	glmBoost+Enet[alpha=0.1]
PTCH1	glmBoost+Enet[alpha=0.1]
STIL	glmBoost+Enet[alpha=0.1]
STMN1	glmBoost+Enet[alpha=0.1]
ZNF516	glmBoost+Enet[alpha=0.1]
ZWINT	glmBoost+Enet[alpha=0.1]
AHNAK	Enet[alpha=0.2]
ANG	Enet[alpha=0.2]
ARHGAP11A	Enet[alpha=0.2]
ARSJ	Enet[alpha=0.2]
ASF1B	Enet[alpha=0.2]
BATF	Enet[alpha=0.2]
BCL6	Enet[alpha=0.2]
CCNA1	Enet[alpha=0.2]
CCNB1	Enet[alpha=0.2]
CDCA8	Enet[alpha=0.2]
CDK1	Enet[alpha=0.2]
CDKN3	Enet[alpha=0.2]
CEACAM21	Enet[alpha=0.2]
CEBPD	Enet[alpha=0.2]
CENPM	Enet[alpha=0.2]
CITED2	Enet[alpha=0.2]
DIRAS2	Enet[alpha=0.2]
E2F5	Enet[alpha=0.2]
E2F8	Enet[alpha=0.2]
EGFL6	Enet[alpha=0.2]
GGH	Enet[alpha=0.2]
GINS2	Enet[alpha=0.2]
GLA	Enet[alpha=0.2]
GREM2	Enet[alpha=0.2]
HELLS	Enet[alpha=0.2]
HPRT1	Enet[alpha=0.2]
IGF1	Enet[alpha=0.2]
KIF14	Enet[alpha=0.2]
KIF18A	Enet[alpha=0.2]
KIF18B	Enet[alpha=0.2]
KIF23	Enet[alpha=0.2]
KLF4	Enet[alpha=0.2]
KPNA2	Enet[alpha=0.2]
LMNB2	Enet[alpha=0.2]
LRP1	Enet[alpha=0.2]
MAP3K1	Enet[alpha=0.2]
MCM2	Enet[alpha=0.2]
MCM4	Enet[alpha=0.2]
MEGF6	Enet[alpha=0.2]
MPHOSPH9	Enet[alpha=0.2]
MRPL3	Enet[alpha=0.2]
NDRG1	Enet[alpha=0.2]
NEIL3	Enet[alpha=0.2]
NETO2	Enet[alpha=0.2]
NPR1	Enet[alpha=0.2]
PLEC	Enet[alpha=0.2]
PRPS2	Enet[alpha=0.2]
PRSS12	Enet[alpha=0.2]
PTCH1	Enet[alpha=0.2]
RAD51	Enet[alpha=0.2]
RNASEH2A	Enet[alpha=0.2]
SERPINF1	Enet[alpha=0.2]
STIL	Enet[alpha=0.2]
STMN1	Enet[alpha=0.2]
UBE2S	Enet[alpha=0.2]
VAMP5	Enet[alpha=0.2]
YEATS4	Enet[alpha=0.2]
ZNF516	Enet[alpha=0.2]
ZWINT	Enet[alpha=0.2]
AHNAK	Enet[alpha=0.3]
ARSJ	Enet[alpha=0.3]
ASF1B	Enet[alpha=0.3]
BATF	Enet[alpha=0.3]
CCNB1	Enet[alpha=0.3]
CEACAM21	Enet[alpha=0.3]
CENPM	Enet[alpha=0.3]
E2F5	Enet[alpha=0.3]
HPRT1	Enet[alpha=0.3]
KIF18A	Enet[alpha=0.3]
KIF18B	Enet[alpha=0.3]
LMNB2	Enet[alpha=0.3]
LRP1	Enet[alpha=0.3]
MAP3K1	Enet[alpha=0.3]
MCM2	Enet[alpha=0.3]
MEGF6	Enet[alpha=0.3]
MRPL3	Enet[alpha=0.3]
NEIL3	Enet[alpha=0.3]
NETO2	Enet[alpha=0.3]
PLEC	Enet[alpha=0.3]
PRPS2	Enet[alpha=0.3]
PRSS12	Enet[alpha=0.3]
PTCH1	Enet[alpha=0.3]
RAD51	Enet[alpha=0.3]
RNASEH2A	Enet[alpha=0.3]
SERPINF1	Enet[alpha=0.3]
STIL	Enet[alpha=0.3]
STMN1	Enet[alpha=0.3]
ZNF516	Enet[alpha=0.3]
ZWINT	Enet[alpha=0.3]
AHNAK	glmBoost+Enet[alpha=0.3]
KIF23	glmBoost+Enet[alpha=0.3]
LRP1	glmBoost+Enet[alpha=0.3]
MAP3K1	glmBoost+Enet[alpha=0.3]
MEGF6	glmBoost+Enet[alpha=0.3]
NEIL3	glmBoost+Enet[alpha=0.3]
PRPS2	glmBoost+Enet[alpha=0.3]
PRSS12	glmBoost+Enet[alpha=0.3]
PTCH1	glmBoost+Enet[alpha=0.3]
STIL	glmBoost+Enet[alpha=0.3]
STMN1	glmBoost+Enet[alpha=0.3]
ZNF516	glmBoost+Enet[alpha=0.3]
ZWINT	glmBoost+Enet[alpha=0.3]
AHNAK	glmBoost+Enet[alpha=0.2]
KIF23	glmBoost+Enet[alpha=0.2]
LRP1	glmBoost+Enet[alpha=0.2]
MAP3K1	glmBoost+Enet[alpha=0.2]
MEGF6	glmBoost+Enet[alpha=0.2]
NEIL3	glmBoost+Enet[alpha=0.2]
PRPS2	glmBoost+Enet[alpha=0.2]
PRSS12	glmBoost+Enet[alpha=0.2]
PTCH1	glmBoost+Enet[alpha=0.2]
STIL	glmBoost+Enet[alpha=0.2]
STMN1	glmBoost+Enet[alpha=0.2]
ZNF516	glmBoost+Enet[alpha=0.2]
ZWINT	glmBoost+Enet[alpha=0.2]
AHNAK	Enet[alpha=0.4]
ARSJ	Enet[alpha=0.4]
ASF1B	Enet[alpha=0.4]
BATF	Enet[alpha=0.4]
CCNB1	Enet[alpha=0.4]
CEACAM21	Enet[alpha=0.4]
CENPM	Enet[alpha=0.4]
HPRT1	Enet[alpha=0.4]
KIF18A	Enet[alpha=0.4]
KIF18B	Enet[alpha=0.4]
LRP1	Enet[alpha=0.4]
MAP3K1	Enet[alpha=0.4]
MCM2	Enet[alpha=0.4]
MEGF6	Enet[alpha=0.4]
MRPL3	Enet[alpha=0.4]
NEIL3	Enet[alpha=0.4]
NETO2	Enet[alpha=0.4]
PLEC	Enet[alpha=0.4]
PRPS2	Enet[alpha=0.4]
PRSS12	Enet[alpha=0.4]
PTCH1	Enet[alpha=0.4]
RNASEH2A	Enet[alpha=0.4]
STIL	Enet[alpha=0.4]
STMN1	Enet[alpha=0.4]
ZNF516	Enet[alpha=0.4]
ZWINT	Enet[alpha=0.4]
AHNAK	glmBoost+Enet[alpha=0.4]
KIF23	glmBoost+Enet[alpha=0.4]
LRP1	glmBoost+Enet[alpha=0.4]
MAP3K1	glmBoost+Enet[alpha=0.4]
MEGF6	glmBoost+Enet[alpha=0.4]
NEIL3	glmBoost+Enet[alpha=0.4]
PRPS2	glmBoost+Enet[alpha=0.4]
PRSS12	glmBoost+Enet[alpha=0.4]
PTCH1	glmBoost+Enet[alpha=0.4]
STIL	glmBoost+Enet[alpha=0.4]
STMN1	glmBoost+Enet[alpha=0.4]
ZNF516	glmBoost+Enet[alpha=0.4]
ZWINT	glmBoost+Enet[alpha=0.4]
AHNAK	Lasso+glmBoost
MAP3K1	Lasso+glmBoost
MEGF6	Lasso+glmBoost
NEIL3	Lasso+glmBoost
PRPS2	Lasso+glmBoost
PRSS12	Lasso+glmBoost
PTCH1	Lasso+glmBoost
STIL	Lasso+glmBoost
STMN1	Lasso+glmBoost
ZNF516	Lasso+glmBoost
AHNAK	Enet[alpha=0.5]
ARSJ	Enet[alpha=0.5]
ASF1B	Enet[alpha=0.5]
BATF	Enet[alpha=0.5]
CEACAM21	Enet[alpha=0.5]
CENPM	Enet[alpha=0.5]
HPRT1	Enet[alpha=0.5]
KIF18B	Enet[alpha=0.5]
LRP1	Enet[alpha=0.5]
MAP3K1	Enet[alpha=0.5]
MEGF6	Enet[alpha=0.5]
NEIL3	Enet[alpha=0.5]
NETO2	Enet[alpha=0.5]
PLEC	Enet[alpha=0.5]
PRPS2	Enet[alpha=0.5]
PRSS12	Enet[alpha=0.5]
PTCH1	Enet[alpha=0.5]
RNASEH2A	Enet[alpha=0.5]
STIL	Enet[alpha=0.5]
STMN1	Enet[alpha=0.5]
ZNF516	Enet[alpha=0.5]
ZWINT	Enet[alpha=0.5]
AHNAK	glmBoost
KIF23	glmBoost
LRP1	glmBoost
MAP3K1	glmBoost
MEGF6	glmBoost
NEIL3	glmBoost
PRPS2	glmBoost
PRSS12	glmBoost
PTCH1	glmBoost
STIL	glmBoost
STMN1	glmBoost
ZNF516	glmBoost
ZWINT	glmBoost
AHNAK	glmBoost+Enet[alpha=0.5]
KIF23	glmBoost+Enet[alpha=0.5]
LRP1	glmBoost+Enet[alpha=0.5]
MAP3K1	glmBoost+Enet[alpha=0.5]
MEGF6	glmBoost+Enet[alpha=0.5]
NEIL3	glmBoost+Enet[alpha=0.5]
PRPS2	glmBoost+Enet[alpha=0.5]
PRSS12	glmBoost+Enet[alpha=0.5]
PTCH1	glmBoost+Enet[alpha=0.5]
STIL	glmBoost+Enet[alpha=0.5]
STMN1	glmBoost+Enet[alpha=0.5]
ZNF516	glmBoost+Enet[alpha=0.5]
ZWINT	glmBoost+Enet[alpha=0.5]
AHNAK	Enet[alpha=0.6]
ASF1B	Enet[alpha=0.6]
CEACAM21	Enet[alpha=0.6]
CENPM	Enet[alpha=0.6]
HPRT1	Enet[alpha=0.6]
KIF18B	Enet[alpha=0.6]
LRP1	Enet[alpha=0.6]
MAP3K1	Enet[alpha=0.6]
MEGF6	Enet[alpha=0.6]
NEIL3	Enet[alpha=0.6]
PLEC	Enet[alpha=0.6]
PRPS2	Enet[alpha=0.6]
PRSS12	Enet[alpha=0.6]
PTCH1	Enet[alpha=0.6]
STIL	Enet[alpha=0.6]
STMN1	Enet[alpha=0.6]
ZNF516	Enet[alpha=0.6]
ZWINT	Enet[alpha=0.6]
AHNAK	glmBoost+Enet[alpha=0.6]
KIF23	glmBoost+Enet[alpha=0.6]
LRP1	glmBoost+Enet[alpha=0.6]
MAP3K1	glmBoost+Enet[alpha=0.6]
MEGF6	glmBoost+Enet[alpha=0.6]
NEIL3	glmBoost+Enet[alpha=0.6]
PRPS2	glmBoost+Enet[alpha=0.6]
PRSS12	glmBoost+Enet[alpha=0.6]
PTCH1	glmBoost+Enet[alpha=0.6]
STIL	glmBoost+Enet[alpha=0.6]
STMN1	glmBoost+Enet[alpha=0.6]
ZNF516	glmBoost+Enet[alpha=0.6]
ZWINT	glmBoost+Enet[alpha=0.6]
AHNAK	glmBoost+Enet[alpha=0.7]
KIF23	glmBoost+Enet[alpha=0.7]
MAP3K1	glmBoost+Enet[alpha=0.7]
MEGF6	glmBoost+Enet[alpha=0.7]
NEIL3	glmBoost+Enet[alpha=0.7]
PRPS2	glmBoost+Enet[alpha=0.7]
PRSS12	glmBoost+Enet[alpha=0.7]
STIL	glmBoost+Enet[alpha=0.7]
STMN1	glmBoost+Enet[alpha=0.7]
ZNF516	glmBoost+Enet[alpha=0.7]
ZWINT	glmBoost+Enet[alpha=0.7]
AHNAK	glmBoost+Enet[alpha=0.8]
KIF23	glmBoost+Enet[alpha=0.8]
MAP3K1	glmBoost+Enet[alpha=0.8]
MEGF6	glmBoost+Enet[alpha=0.8]
NEIL3	glmBoost+Enet[alpha=0.8]
PRPS2	glmBoost+Enet[alpha=0.8]
PRSS12	glmBoost+Enet[alpha=0.8]
STIL	glmBoost+Enet[alpha=0.8]
STMN1	glmBoost+Enet[alpha=0.8]
ZNF516	glmBoost+Enet[alpha=0.8]
ZWINT	glmBoost+Enet[alpha=0.8]
AHNAK	Enet[alpha=0.8]
ASF1B	Enet[alpha=0.8]
CENPM	Enet[alpha=0.8]
LRP1	Enet[alpha=0.8]
MAP3K1	Enet[alpha=0.8]
MEGF6	Enet[alpha=0.8]
NEIL3	Enet[alpha=0.8]
PRPS2	Enet[alpha=0.8]
PRSS12	Enet[alpha=0.8]
PTCH1	Enet[alpha=0.8]
STIL	Enet[alpha=0.8]
STMN1	Enet[alpha=0.8]
ZNF516	Enet[alpha=0.8]
ZWINT	Enet[alpha=0.8]
AHNAK	Enet[alpha=0.9]
ASF1B	Enet[alpha=0.9]
CENPM	Enet[alpha=0.9]
LRP1	Enet[alpha=0.9]
MAP3K1	Enet[alpha=0.9]
MEGF6	Enet[alpha=0.9]
NEIL3	Enet[alpha=0.9]
PRPS2	Enet[alpha=0.9]
PRSS12	Enet[alpha=0.9]
PTCH1	Enet[alpha=0.9]
STIL	Enet[alpha=0.9]
STMN1	Enet[alpha=0.9]
ZNF516	Enet[alpha=0.9]
AHNAK	Lasso
ASF1B	Lasso
LRP1	Lasso
MAP3K1	Lasso
MEGF6	Lasso
NEIL3	Lasso
PRPS2	Lasso
PRSS12	Lasso
PTCH1	Lasso
STIL	Lasso
STMN1	Lasso
ZNF516	Lasso
AHNAK	Enet[alpha=0.7]
ASF1B	Enet[alpha=0.7]
CEACAM21	Enet[alpha=0.7]
CENPM	Enet[alpha=0.7]
KIF18B	Enet[alpha=0.7]
LRP1	Enet[alpha=0.7]
MAP3K1	Enet[alpha=0.7]
MEGF6	Enet[alpha=0.7]
NEIL3	Enet[alpha=0.7]
PRPS2	Enet[alpha=0.7]
PRSS12	Enet[alpha=0.7]
PTCH1	Enet[alpha=0.7]
STIL	Enet[alpha=0.7]
STMN1	Enet[alpha=0.7]
ZNF516	Enet[alpha=0.7]
ZWINT	Enet[alpha=0.7]
AHNAK	glmBoost+Enet[alpha=0.9]
KIF23	glmBoost+Enet[alpha=0.9]
MAP3K1	glmBoost+Enet[alpha=0.9]
MEGF6	glmBoost+Enet[alpha=0.9]
NEIL3	glmBoost+Enet[alpha=0.9]
PRPS2	glmBoost+Enet[alpha=0.9]
PRSS12	glmBoost+Enet[alpha=0.9]
STIL	glmBoost+Enet[alpha=0.9]
STMN1	glmBoost+Enet[alpha=0.9]
ZNF516	glmBoost+Enet[alpha=0.9]
AHNAK	glmBoost+Lasso
KIF23	glmBoost+Lasso
MAP3K1	glmBoost+Lasso
MEGF6	glmBoost+Lasso
NEIL3	glmBoost+Lasso
PRPS2	glmBoost+Lasso
PRSS12	glmBoost+Lasso
STIL	glmBoost+Lasso
ZNF516	glmBoost+Lasso
AHNAK	Lasso+plsRglm
MAP3K1	Lasso+plsRglm
MEGF6	Lasso+plsRglm
NEIL3	Lasso+plsRglm
PRPS2	Lasso+plsRglm
PRSS12	Lasso+plsRglm
PTCH1	Lasso+plsRglm
STIL	Lasso+plsRglm
STMN1	Lasso+plsRglm
ZNF516	Lasso+plsRglm
AHNAK	glmBoost+plsRglm
KIF23	glmBoost+plsRglm
LRP1	glmBoost+plsRglm
MAP3K1	glmBoost+plsRglm
MEGF6	glmBoost+plsRglm
NEIL3	glmBoost+plsRglm
PRPS2	glmBoost+plsRglm
PRSS12	glmBoost+plsRglm
PTCH1	glmBoost+plsRglm
STIL	glmBoost+plsRglm
STMN1	glmBoost+plsRglm
ZNF516	glmBoost+plsRglm
ZWINT	glmBoost+plsRglm
AHNAK	glmBoost+Stepglm[forward]
KIF23	glmBoost+Stepglm[forward]
LRP1	glmBoost+Stepglm[forward]
MAP3K1	glmBoost+Stepglm[forward]
MEGF6	glmBoost+Stepglm[forward]
NEIL3	glmBoost+Stepglm[forward]
PRPS2	glmBoost+Stepglm[forward]
PRSS12	glmBoost+Stepglm[forward]
PTCH1	glmBoost+Stepglm[forward]
STIL	glmBoost+Stepglm[forward]
STMN1	glmBoost+Stepglm[forward]
ZNF516	glmBoost+Stepglm[forward]
ZWINT	glmBoost+Stepglm[forward]
AHNAK	Lasso+Stepglm[forward]
MAP3K1	Lasso+Stepglm[forward]
MEGF6	Lasso+Stepglm[forward]
NEIL3	Lasso+Stepglm[forward]
PRPS2	Lasso+Stepglm[forward]
PRSS12	Lasso+Stepglm[forward]
PTCH1	Lasso+Stepglm[forward]
STIL	Lasso+Stepglm[forward]
STMN1	Lasso+Stepglm[forward]
ZNF516	Lasso+Stepglm[forward]
