# Supplementary material for: LRP1 as a potential diagnostic and immunomodulatory target in endometriosis: evidence from multi-omics and single-cell analyses
Source: Front Immunol. 2026 Apr 15;17:1735221. doi: 10.3389/fimmu.2026.1735221 (PMC13124487; doi:10.3389/fimmu.2026.1735221)
Supplement: Supplementary file 8 [file Table6.xlsx]

## Sheet: Sheet1
id.exposure	id.outcome	outcome	exposure	method	nsnp	b	se	pval	lo_ci	up_ci	or	or_lci95	or_uci95
Twk6Uc	4yYehe	Endometriosis	LRP1	MR Egger	3	0.659432	0.486727	0.404789	-0.294552	1.61342	1.93369	0.744865	5.01994
Twk6Uc	4yYehe	Endometriosis	LRP1	Weighted median	3	0.432675	0.175529	0.0137023	0.0886378	0.776712	1.54138	1.09268	2.17431
Twk6Uc	4yYehe	Endometriosis	LRP1	Inverse variance weighted	3	0.33033	0.13794	0.016632	0.0599685	0.600692	1.39143	1.0618	1.82338
Twk6Uc	4yYehe	Endometriosis	LRP1	Simple mode	3	0.441833	0.218257	0.180228	0.0140483	0.869617	1.55556	1.01415	2.386
Twk6Uc	4yYehe	Endometriosis	LRP1	Weighted mode	3	0.442844	0.225102	0.188026	0.00164437	0.884044	1.55713	1.00165	2.42067
