# Supplementary material for: LRP1 as a potential diagnostic and immunomodulatory target in endometriosis: evidence from multi-omics and single-cell analyses
Source: Front Immunol. 2026 Apr 15;17:1735221. doi: 10.3389/fimmu.2026.1735221 (PMC13124487; doi:10.3389/fimmu.2026.1735221)
Supplement: Supplementary file 9 [file Table7.xlsx]

## Sheet: Sheet1
SNP	effect_allele.exposure	other_allele.exposure	effect_allele.outcome	other_allele.outcome	beta.exposure	beta.outcome	eaf.exposure	eaf.outcome	remove	palindromic	ambiguous	id.outcome	pval.outcome	se.outcome	outcome	mr_keep.outcome	pval_origin.outcome	data_source.outcome	exposure	chr.exposure	pos.exposure	se.exposure	pval.exposure	samplesize.exposure	mr_keep.exposure	pval_origin.exposure	id.exposure	data_source.exposure	action	SNP_index	mr_keep	samplesize.outcome
rs10098310	A	G	A	G	-0.0764944	-0.0330075	0.575007	0.581629	FALSE	FALSE	FALSE	4yYehe	0.0767609	0.0186504	Endometriosis	TRUE	reported	textfile	LRP1	8	130613614	0.0120225	1.98e-10	31569	TRUE	reported	Twk6Uc	textfile	2	1	TRUE	NA
rs1375493	A	G	A	G	0.0754026	0.00555946	0.565077	0.61226	FALSE	FALSE	FALSE	4yYehe	0.767768	0.0188267	Endometriosis	TRUE	reported	textfile	LRP1	2	182323766	0.0119888	3.18e-10	31569	TRUE	reported	Twk6Uc	textfile	2	1	TRUE	NA
rs55909821	T	C	T	C	0.152098	0.0688878	0.0633069	0.0778068	FALSE	FALSE	FALSE	4yYehe	0.0444416	0.0342742	Endometriosis	TRUE	reported	textfile	LRP1	12	57430321	0.0244075	4.62e-10	26376	TRUE	reported	Twk6Uc	textfile	2	1	TRUE	NA
