# Supplementary material for: LRP1 as a potential diagnostic and immunomodulatory target in endometriosis: evidence from multi-omics and single-cell analyses
Source: Front Immunol. 2026 Apr 15;17:1735221. doi: 10.3389/fimmu.2026.1735221 (PMC13124487; doi:10.3389/fimmu.2026.1735221)
Supplement: Supplementary file 10 [file Table8.xlsx]

## Sheet: Sheet1
id.exposure	id.outcome	outcome	exposure	egger_intercept	se	pval
Twk6Uc	4yYehe	Endometriosis	LRP1	-0.0307695	0.0436073	0.608811
