# Supplementary material for: LRP1 as a potential diagnostic and immunomodulatory target in endometriosis: evidence from multi-omics and single-cell analyses
Source: Front Immunol. 2026 Apr 15;17:1735221. doi: 10.3389/fimmu.2026.1735221 (PMC13124487; doi:10.3389/fimmu.2026.1735221)
Supplement: Supplementary file 11 [file Table9.xlsx]

## Sheet: Sheet1
p_val	avg_log2FC	pct.1	pct.2	p_val_adj	cluster	gene
0	6.86157	0.894	0.026	0	T_cells	CD3D
0	7.4101	0.877	0.011	0	T_cells	CD3G
0	4.84648	0.886	0.038	0	T_cells	CD3E
0	5.95185	0.879	0.04	0	T_cells	CD2
0	6.52779	0.856	0.027	0	T_cells	TRAC
0	3.56954	0.93	0.173	0	T_cells	CD52
0	4.70892	0.777	0.061	0	T_cells	TRBC2
0	3.08509	0.883	0.171	0	T_cells	CD48
0	4.55666	0.715	0.031	0	T_cells	LCK
7.09794e-308	5.7484	0.653	0.034	1.8581e-303	T_cells	IL7R
2.13009e-299	4.27024	0.774	0.107	5.57614e-295	T_cells	LTB
9.45646e-296	4.06968	0.675	0.047	2.47551e-291	T_cells	CD69
1.09734e-292	3.92684	0.881	0.266	2.87262e-288	T_cells	IL32
3.2191e-286	3.14825	0.84	0.162	8.42695e-282	T_cells	IKZF1
4.01114e-286	2.35352	0.96	0.252	1.05004e-281	T_cells	PTPRC
1.39886e-285	3.27294	0.779	0.122	3.66194e-281	T_cells	ACAP1
2.34345e-282	4.93806	0.605	0.028	6.13469e-278	T_cells	CD96
1.31984e-277	3.30352	0.864	0.224	3.45507e-273	T_cells	ETS1
8.04557e-275	3.94294	0.615	0.034	2.10617e-270	T_cells	SKAP1
3.75664e-274	2.76081	0.891	0.22	9.83413e-270	T_cells	CORO1A
2.62785e-269	3.11788	0.8	0.154	6.8792e-265	T_cells	CYTIP
5.53236e-258	1.65426	0.983	0.866	1.44826e-253	T_cells	RPS29
1.88752e-251	2.6494	0.856	0.196	4.94115e-247	T_cells	HCST
3.62967e-248	3.26125	0.714	0.112	9.50174e-244	T_cells	TRAF3IP3
2.05782e-247	3.86774	0.634	0.068	5.38697e-243	T_cells	SPOCK2
6.93597e-245	4.27066	0.577	0.039	1.8157e-240	T_cells	IKZF3
3.49053e-242	2.68471	0.8	0.179	9.1375e-238	T_cells	RAC2
2.5951e-240	2.6898	0.811	0.174	6.79346e-236	T_cells	GIMAP7
3.13703e-239	3.68122	0.563	0.033	8.21211e-235	T_cells	GZMM
5.52748e-239	2.57558	0.6	0.044	1.44698e-234	T_cells	CD247
1.32893e-236	4.86318	0.595	0.064	3.47886e-232	T_cells	OXNAD1
5.92482e-235	3.1392	0.632	0.067	1.551e-230	T_cells	CD7
6.10969e-235	5.10887	0.521	0.026	1.59939e-230	T_cells	CD27
2.93536e-231	6.74239	0.465	0.009	7.68417e-227	T_cells	BCL11B
6.40036e-230	4.9496	0.53	0.031	1.67549e-225	T_cells	TRBC1
1.96548e-228	2.34427	0.824	0.189	5.14525e-224	T_cells	CXCR4
1.4091e-227	2.18842	0.913	0.309	3.68875e-223	T_cells	ARHGDIB
1.3874e-216	3.39245	0.668	0.126	3.63194e-212	T_cells	CLEC2D
2.00913e-216	3.79108	0.554	0.053	5.2595e-212	T_cells	LAT
8.11811e-210	2.72993	0.792	0.228	2.12516e-205	T_cells	STK17B
2.6875e-208	2.09813	0.958	0.7	7.03533e-204	T_cells	BTG1
2.12998e-206	1.30384	0.991	0.934	5.57586e-202	T_cells	B2M
3.07104e-205	2.91172	0.577	0.069	8.03937e-201	T_cells	TBC1D10C
7.17426e-205	1.97182	0.854	0.26	1.87808e-200	T_cells	GMFG
9.14879e-204	4.15095	0.604	0.094	2.39497e-199	T_cells	CCL5
2.02815e-202	3.77584	0.558	0.07	5.30929e-198	T_cells	RCAN3
8.92088e-202	2.8458	0.771	0.265	2.33531e-197	T_cells	2024-09-06
2.87496e-198	2.80707	0.731	0.196	7.52607e-194	T_cells	STK17A
4.27425e-195	2.23339	0.795	0.237	1.11891e-190	T_cells	ARL4C
2.7425e-194	1.76546	0.811	0.204	7.17932e-190	T_cells	FYB1
1.23095e-193	3.88537	0.53	0.063	3.22237e-189	T_cells	RHOH
3.59819e-193	1.89242	0.783	0.195	9.41933e-189	T_cells	CD37
3.90607e-189	3.02212	0.555	0.069	1.02253e-184	T_cells	GZMA
3.07522e-184	2.6892	0.632	0.127	8.0503e-180	T_cells	IL2RG
1.188e-183	1.13256	0.98	0.86	3.10995e-179	T_cells	RPS21
4.0366e-183	1.11569	0.987	0.954	1.0567e-178	T_cells	RPS27
1.12708e-182	4.0191	0.438	0.025	2.95046e-178	T_cells	LINC00861
3.21766e-181	4.60974	0.404	0.016	8.42319e-177	T_cells	ITK
7.29399e-181	5.00867	0.387	0.011	1.90942e-176	T_cells	CD6
4.90429e-179	1.0127	0.974	0.88	1.28384e-174	T_cells	RPLP2
1.43336e-176	2.01853	0.823	0.339	3.75224e-172	T_cells	STK4
7.02279e-176	6.1443	0.387	0.014	1.83843e-171	T_cells	CD8A
4.16707e-174	5.05164	0.396	0.018	1.09086e-169	T_cells	LINC01871
1.47823e-172	1.94286	0.856	0.453	3.86971e-168	T_cells	EVL
5.50727e-171	2.24854	0.675	0.184	1.44169e-166	T_cells	ICAM3
1.57298e-170	3.88487	0.461	0.045	4.11774e-166	T_cells	AC243960.1
7.46952e-170	1.93356	0.834	0.329	1.95537e-165	T_cells	LCP1
3.69494e-168	5.29552	0.393	0.021	9.67262e-164	T_cells	SIT1
5.24959e-168	-4.78992	0.139	0.708	1.37424e-163	T_cells	IFITM3
9.38256e-166	5.65276	0.347	0.007	2.45617e-161	T_cells	CXCR6
1.29952e-164	8.48309	0.327	0.002	3.40187e-160	T_cells	THEMIS
2.8902e-164	2.41993	0.747	0.282	7.56596e-160	T_cells	RARRES3
2.19076e-162	5.60653	0.37	0.017	5.73496e-158	T_cells	GPR171
3.25171e-160	4.84569	0.36	0.014	8.51234e-156	T_cells	GRAP2
2.01283e-159	-3.33382	0.144	0.727	5.26919e-155	T_cells	CST3
4.61424e-159	1.76095	0.727	0.211	1.20792e-154	T_cells	GPSM3
1.68758e-158	5.42864	0.364	0.017	4.41775e-154	T_cells	CAMK4
1.44778e-154	2.40082	0.539	0.09	3.79e-150	T_cells	RUNX3
8.00572e-154	2.42238	0.526	0.088	2.09574e-149	T_cells	TUBA4A
3.11986e-153	7.36806	0.328	0.009	8.16717e-149	T_cells	CD8B
4.63936e-149	3.03383	0.579	0.145	1.21449e-144	T_cells	PIK3IP1
7.92799e-149	5.85217	0.302	0.003	2.07539e-144	T_cells	CD40LG
4.74119e-145	2.02864	0.664	0.191	1.24115e-140	T_cells	APBB1IP
6.2519e-144	-5.5107	0.044	0.595	1.63662e-139	T_cells	CALD1
1.84453e-143	-4.47809	0.068	0.623	4.82861e-139	T_cells	TIMP2
7.15246e-143	3.00748	0.387	0.031	1.87237e-138	T_cells	PYHIN1
3.72029e-142	-3.87509	0.056	0.618	9.73899e-138	T_cells	MARCKS
4.70544e-141	-3.96464	0.068	0.629	1.23179e-136	T_cells	YBX3
1.83632e-140	3.96545	0.332	0.015	4.80712e-136	T_cells	GPR174
3.72345e-140	6.067	0.295	0.006	9.74724e-136	T_cells	TRAT1
1.02794e-139	2.38168	0.55	0.122	2.69095e-135	T_cells	ISG20
1.89439e-139	4.80443	0.328	0.015	4.95914e-135	T_cells	GZMK
2.74123e-139	-5.53951	0.034	0.584	7.17599e-135	T_cells	TCF4
3.88921e-137	2.26575	0.485	0.077	1.01812e-132	T_cells	CST7
4.06716e-137	1.27928	0.95	0.752	1.0647e-132	T_cells	MYL12A
1.35495e-135	1.78647	0.441	0.056	3.547e-131	T_cells	CTSW
1.12633e-134	2.24723	0.658	0.24	2.94851e-130	T_cells	TNFAIP8
6.74819e-134	3.32966	0.383	0.04	1.76654e-129	T_cells	RASGRP1
7.74281e-134	3.15666	0.441	0.069	2.02691e-129	T_cells	RASAL3
8.91427e-134	2.01206	0.694	0.283	2.33358e-129	T_cells	CDC42SE2
1.29792e-133	-4.1745	0.075	0.625	3.3977e-129	T_cells	GSN
1.43934e-131	3.62181	0.317	0.016	3.76791e-127	T_cells	RGL4
3.03763e-131	1.63125	0.899	0.565	7.95191e-127	T_cells	S100A4
1.45098e-130	2.5513	0.507	0.109	3.79837e-126	T_cells	ARHGAP15
2.19027e-130	-4.17736	0.082	0.614	5.73369e-126	T_cells	LMNA
3.55438e-130	1.9286	0.613	0.171	9.30467e-126	T_cells	DOCK8
2.22624e-129	1.73558	0.623	0.185	5.82786e-125	T_cells	TSTD1
3.1172e-129	1.05975	0.95	0.752	8.16022e-125	T_cells	TMA7
9.28709e-129	-3.42529	0.126	0.648	2.43117e-124	T_cells	FCGRT
1.89179e-128	1.81474	0.571	0.134	4.95232e-124	T_cells	ITM2A
2.43466e-128	1.24288	0.942	0.717	6.37346e-124	T_cells	CALM1
2.3168e-127	1.93354	0.645	0.195	6.06492e-123	T_cells	GIMAP4
2.63309e-127	2.67785	0.453	0.078	6.89291e-123	T_cells	ITGAL
8.11792e-127	2.62508	0.547	0.147	2.12511e-122	T_cells	EMB
1.43175e-126	3.4181	0.331	0.024	3.74804e-122	T_cells	SLFN12L
2.21205e-126	3.85927	0.344	0.03	5.7907e-122	T_cells	STAT4
1.7575e-125	1.06391	0.974	0.81	4.60078e-121	T_cells	HLA-C
2.64878e-125	5.55066	0.286	0.011	6.93396e-121	T_cells	TRGC2
3.07475e-125	1.47848	0.932	0.7	8.04909e-121	T_cells	SH3BGRL3
3.98078e-125	2.97667	0.574	0.18	1.04209e-120	T_cells	APOBEC3G
1.3289e-124	3.35813	0.38	0.044	3.47881e-120	T_cells	KLRB1
1.63599e-124	2.7464	0.551	0.158	4.28268e-120	T_cells	SOCS1
2.34408e-124	2.61441	0.434	0.072	6.13634e-120	T_cells	DENND2D
1.64367e-123	3.15537	0.433	0.075	4.30281e-119	T_cells	PTPN7
4.278e-123	2.51602	0.54	0.155	1.1199e-118	T_cells	2024-09-01
1.91564e-122	-5.25935	0.139	0.614	5.01477e-118	T_cells	IGFBP7
6.49923e-122	2.05601	0.571	0.149	1.70137e-117	T_cells	GIMAP1
1.57203e-121	3.38506	0.323	0.024	4.11525e-117	T_cells	ZAP70
1.78297e-121	1.42799	0.809	0.471	4.66745e-117	T_cells	AAK1
1.71404e-120	1.42207	0.763	0.389	4.48703e-116	T_cells	KIAA1551
6.61004e-120	2.17071	0.689	0.335	1.73038e-115	T_cells	LEPROTL1
1.90737e-118	4.53194	0.269	0.009	4.99311e-114	T_cells	SCML4
1.88237e-117	1.91606	0.559	0.15	4.92767e-113	T_cells	ARHGAP30
2.66677e-117	7.19797	0.25	0.005	6.98107e-113	T_cells	SLAMF1
6.21677e-115	4.08697	0.321	0.029	1.62743e-110	T_cells	TRG-AS1
8.7008e-115	1.91374	0.53	0.138	2.2777e-110	T_cells	BIN2
1.13163e-114	-6.78847	0.074	0.545	2.96239e-110	T_cells	MGP
1.48497e-114	4.00206	0.282	0.015	3.88735e-110	T_cells	SH2D1A
2.99753e-113	1.25745	0.947	0.739	7.84694e-109	T_cells	PFN1
4.41338e-113	1.773	0.686	0.319	1.15533e-108	T_cells	ABRACL
5.70587e-113	1.369	0.466	0.095	1.49368e-108	T_cells	NKG7
5.91389e-113	-4.81827	0.073	0.539	1.54814e-108	T_cells	IGFBP4
1.19659e-112	-3.99661	0.044	0.523	3.13242e-108	T_cells	RAB13
1.6797e-112	2.87797	0.466	0.108	4.39713e-108	T_cells	CRYBG1
1.71924e-111	-4.68877	0.046	0.519	4.50064e-107	T_cells	SELENOP
3.37906e-110	1.79433	0.668	0.285	8.8457e-106	T_cells	SLFN5
1.11387e-109	-4.57216	0.04	0.506	2.91588e-105	T_cells	S100A13
2.4197e-109	1.69832	0.658	0.281	6.3343e-105	T_cells	LIMD2
4.54865e-109	-3.4405	0.103	0.581	1.19075e-104	T_cells	APP
7.20294e-109	2.32819	0.425	0.079	1.88559e-104	T_cells	PRKCH
1.8688e-108	-2.77721	0.294	0.679	4.89214e-104	T_cells	LAPTM4A
9.03657e-108	-1.91551	0.609	0.796	2.36559e-103	T_cells	CD63
1.28991e-107	1.37611	0.662	0.213	3.37671e-103	T_cells	CD53
1.80478e-107	-5.24386	0.017	0.474	4.72456e-103	T_cells	SERPING1
1.80946e-107	5.29674	0.253	0.011	4.7368e-103	T_cells	CCR7
1.86624e-107	2.232	0.623	0.267	4.88544e-103	T_cells	RBL2
2.33102e-107	2.90327	0.495	0.138	6.10215e-103	T_cells	ITGA4
7.27491e-107	-4.33917	0.042	0.507	1.90443e-102	T_cells	DST
9.69354e-107	1.02707	0.964	0.814	2.53757e-102	T_cells	RPS10
2.2314e-105	2.72239	0.307	0.029	5.84135e-101	T_cells	MYBL1
6.61614e-105	-5.01726	0.06	0.505	1.73197e-100	T_cells	SPARC
7.68324e-105	1.4112	0.943	0.796	2.01132e-100	T_cells	RPS26
6.61962e-104	-4.62587	0.021	0.47	1.73288e-99	T_cells	TCEAL9
5.71538e-103	2.21029	0.416	0.082	1.49617e-98	T_cells	CCL4
2.10457e-102	-5.56741	0.037	0.477	5.50934e-98	T_cells	NR2F2
2.21072e-101	-4.35045	0.061	0.507	5.78723e-97	T_cells	SOX4
8.64209e-101	-1.47336	0.966	0.931	2.26233e-96	T_cells	FTH1
1.14945e-100	2.79383	0.34	0.046	3.00903e-96	T_cells	SAMD3
5.50252e-100	2.47108	0.413	0.088	1.44045e-95	T_cells	TAGAP
7.50773e-100	-5.89356	0.032	0.464	1.96537e-95	T_cells	MDK
1.01736e-99	-5.17003	0.058	0.489	2.66324e-95	T_cells	COL6A2
1.1737e-99	-5.5194	0.025	0.461	3.0725e-95	T_cells	NUPR1
1.24335e-99	-2.49812	0.293	0.685	3.25485e-95	T_cells	NPC2
1.97437e-99	1.43303	0.583	0.214	5.16851e-95	T_cells	OCIAD2
3.00747e-99	1.44043	0.709	0.348	7.87294e-95	T_cells	HLA-F
1.19104e-98	3.57788	0.299	0.035	3.1179e-94	T_cells	LINC00649
6.11346e-98	-3.13338	0.174	0.617	1.60038e-93	T_cells	CEBPD
1.1806e-97	2.95718	0.388	0.078	3.09057e-93	T_cells	PTPN22
2.40013e-97	2.59204	0.401	0.086	6.28307e-93	T_cells	TC2N
4.44927e-97	-3.6292	0.037	0.471	1.16473e-92	T_cells	CNN3
4.71731e-97	-2.81906	0.323	0.701	1.2349e-92	T_cells	PSAP
5.32923e-97	-5.63601	0.015	0.438	1.39509e-92	T_cells	LRP1
5.76253e-97	-4.39107	0.034	0.465	1.50852e-92	T_cells	PALLD
1.19822e-96	3.32641	0.302	0.037	3.1367e-92	T_cells	IPCEF1
2.4642e-96	-4.23352	0.062	0.487	6.45079e-92	T_cells	TPM2
2.84206e-96	-5.21416	0.045	0.469	7.43994e-92	T_cells	COL6A1
9.19984e-96	2.11008	0.668	0.363	2.40833e-91	T_cells	CKLF
4.62426e-95	-5.77344	0.114	0.52	1.21054e-90	T_cells	COL1A1
7.10155e-95	-5.60932	0.109	0.516	1.85904e-90	T_cells	COL3A1
7.1108e-95	-5.15532	0.04	0.465	1.86147e-90	T_cells	RHOB
2.06207e-94	-5.51692	0.041	0.457	5.39809e-90	T_cells	IGFBP2
2.4075e-94	-5.89564	0.017	0.431	6.30236e-90	T_cells	C1S
6.1421e-94	2.24609	0.495	0.144	1.60788e-89	T_cells	IL10RA
1.06013e-93	1.46805	0.523	0.157	2.7752e-89	T_cells	SLA
1.26384e-93	-3.78122	0.111	0.549	3.30848e-89	T_cells	GLUL
1.91311e-93	1.96055	0.321	0.042	5.00813e-89	T_cells	IL2RB
3.48587e-93	2.89912	0.265	0.023	9.12532e-89	T_cells	XCL2
4.29607e-93	-5.24139	0.019	0.43	1.12463e-88	T_cells	C1R
1.35642e-92	1.08408	0.898	0.668	3.55084e-88	T_cells	SARAF
3.10682e-92	-5.47451	0.094	0.498	8.13304e-88	T_cells	SPARCL1
4.20167e-92	-4.85703	0.026	0.438	1.09991e-87	T_cells	RARRES2
5.61281e-92	-2.24678	0.281	0.671	1.46932e-87	T_cells	PTMS
6.90856e-92	1.35547	0.706	0.37	1.80852e-87	T_cells	PSMB9
1.04613e-91	2.79916	0.364	0.07	2.73855e-87	T_cells	CCDC88C
2.03515e-91	1.7075	0.63	0.304	5.32762e-87	T_cells	FYN
3.16219e-91	-3.77683	0.042	0.463	8.27797e-87	T_cells	RAB34
3.32306e-91	-4.14915	0.034	0.451	8.6991e-87	T_cells	BASP1
8.89141e-91	1.79505	0.507	0.172	2.32759e-86	T_cells	RORA
1.59614e-90	2.48992	0.523	0.199	4.17836e-86	T_cells	BCL2
2.19236e-90	-5.99131	0.023	0.424	5.73915e-86	T_cells	VCAN
2.35872e-90	1.48551	0.689	0.362	6.17466e-86	T_cells	FNBP1
2.69399e-90	-5.64209	0.048	0.451	7.05232e-86	T_cells	RBP1
4.31693e-90	-5.62912	0.024	0.426	1.13009e-85	T_cells	MMP2
6.19447e-90	1.11604	0.787	0.482	1.62159e-85	T_cells	RNF213
6.91675e-90	-5.52162	0.025	0.426	1.81067e-85	T_cells	HTRA1
3.84022e-89	2.08455	0.536	0.191	1.00529e-84	T_cells	CRIP1
1.8763e-88	2.85677	0.332	0.058	4.91178e-84	T_cells	SP140
1.31225e-87	-4.41185	0.025	0.424	3.43522e-83	T_cells	PMP22
1.35567e-87	-3.95842	0.034	0.442	3.54887e-83	T_cells	DAB2
2.33935e-87	-5.91458	0.024	0.416	6.12395e-83	T_cells	SERPINF1
2.39044e-87	-3.10071	0.177	0.581	6.2577e-83	T_cells	TPM1
2.7255e-87	3.41517	0.264	0.027	7.13481e-83	T_cells	CXCR3
4.21e-87	1.20281	0.318	0.044	1.10209e-82	T_cells	PRF1
4.84228e-87	-5.49385	0.103	0.491	1.26761e-82	T_cells	COL1A2
5.42899e-87	2.41144	0.347	0.066	1.4212e-82	T_cells	PSTPIP1
5.87945e-87	1.14887	0.705	0.327	1.53912e-82	T_cells	LSP1
7.77745e-87	1.21006	0.666	0.318	2.03598e-82	T_cells	RGS10
1.24099e-86	2.34734	0.4	0.096	3.24867e-82	T_cells	AC114760.2
8.7998e-86	1.2086	0.82	0.604	2.30361e-81	T_cells	AES
9.52712e-86	-3.49146	0.062	0.466	2.49401e-81	T_cells	RCN1
9.63581e-86	-5.09047	0.021	0.413	2.52246e-81	T_cells	PBX1
1.69198e-85	-3.11191	0.307	0.661	4.42927e-81	T_cells	TIMP1
1.99354e-85	-5.78141	0.017	0.403	5.2187e-81	T_cells	PKIG
2.5334e-85	-2.45802	0.209	0.615	6.63194e-81	T_cells	APLP2
4.13822e-85	-5.90585	0.081	0.464	1.0833e-80	T_cells	DCN
4.44849e-85	-4.06476	0.05	0.452	1.16453e-80	T_cells	PDLIM1
6.72583e-85	1.63437	0.653	0.356	1.76069e-80	T_cells	PPP2R5C
7.53587e-85	-5.01224	0.032	0.423	1.97274e-80	T_cells	CDKN1C
9.80707e-85	-4.20672	0.034	0.43	2.5673e-80	T_cells	CTBP2
1.64362e-84	1.60389	0.489	0.159	4.30266e-80	T_cells	SLC38A1
2.41836e-84	2.20636	0.375	0.082	6.33078e-80	T_cells	MYO1G
2.72412e-84	-4.40958	0.025	0.414	7.1312e-80	T_cells	CAVIN1
4.84081e-84	-4.93419	0.036	0.425	1.26723e-79	T_cells	TIMP3
6.43792e-84	-3.69921	0.109	0.507	1.68532e-79	T_cells	KCNQ1OT1
1.02543e-83	-4.5641	0.02	0.402	2.68437e-79	T_cells	TGFB1I1
1.70185e-83	-5.09453	0.037	0.426	4.45511e-79	T_cells	CAV1
1.97387e-83	2.157	0.425	0.117	5.16719e-79	T_cells	SPN
2.92914e-83	-4.64492	0.024	0.408	7.6679e-79	T_cells	C9orf3
6.11833e-83	-6.76133	0.012	0.386	1.60166e-78	T_cells	COL4A2
6.28594e-83	-4.69173	0.023	0.406	1.64553e-78	T_cells	CTTN
8.23712e-83	-5.11276	0.016	0.396	2.15631e-78	T_cells	S100A16
8.70121e-83	-5.47103	0.054	0.431	2.2778e-78	T_cells	FBLN1
1.52035e-82	2.52823	0.277	0.035	3.97998e-78	T_cells	MATK
2.0016e-82	1.32542	0.574	0.211	5.23979e-78	T_cells	HCLS1
2.14221e-82	-2.33605	0.805	0.877	5.60787e-78	T_cells	NEAT1
2.38422e-82	-4.83699	0.038	0.421	6.2414e-78	T_cells	MYL9
2.87479e-82	-3.92199	0.024	0.404	7.52563e-78	T_cells	CLIC4
4.4432e-82	1.66742	0.428	0.121	1.16314e-77	T_cells	TMC6
7.44959e-82	-2.99084	0.238	0.615	1.95015e-77	T_cells	CTSB
1.41956e-81	-3.98215	0.052	0.441	3.71612e-77	T_cells	COL18A1
1.60671e-81	-2.95615	0.101	0.507	4.20604e-77	T_cells	CD151
2.8104e-81	1.19573	0.759	0.482	7.35706e-77	T_cells	FXYD5
1.12127e-80	2.29602	0.457	0.157	2.93527e-76	T_cells	CASP8
1.16051e-80	-4.26617	0.042	0.424	3.03798e-76	T_cells	SERPINH1
1.698e-80	-2.86046	0.103	0.512	4.44503e-76	T_cells	SCARB2
1.83102e-80	3.24583	0.302	0.053	4.79325e-76	T_cells	FLT3LG
3.16798e-80	-3.90524	0.029	0.406	8.29314e-76	T_cells	RAB31
3.27879e-80	-5.55252	0.012	0.379	8.58323e-76	T_cells	NDN
5.99458e-80	1.69104	0.433	0.125	1.56926e-75	T_cells	AC004687.1
1.11456e-79	-5.95437	0.021	0.387	2.91769e-75	T_cells	RAMP1
1.44714e-79	-5.54499	0.019	0.386	3.78832e-75	T_cells	PRSS23
2.40277e-79	-5.57706	0.037	0.406	6.28998e-75	T_cells	APOE
2.79559e-79	-4.79857	0.029	0.398	7.31829e-75	T_cells	TGM2
6.71606e-79	1.76816	0.479	0.163	1.75813e-74	T_cells	RCSD1
1.00012e-78	-3.6729	0.062	0.453	2.61811e-74	T_cells	CTSL
1.16389e-78	-3.63005	0.054	0.438	3.04682e-74	T_cells	SULF2
1.77199e-78	-6.36171	0.011	0.371	4.63872e-74	T_cells	COL4A1
5.03555e-78	-2.5573	0.122	0.53	1.31821e-73	T_cells	DPYSL2
5.95942e-78	-4.97447	0.03	0.396	1.56006e-73	T_cells	AEBP1
6.80914e-78	2.19528	0.428	0.136	1.7825e-73	T_cells	RHOF
1.31888e-77	-4.85246	0.016	0.378	3.45256e-73	T_cells	CAVIN3
3.20033e-77	1.40022	0.653	0.357	8.37784e-73	T_cells	FAM107B
8.04557e-77	-3.40563	0.115	0.503	2.10617e-72	T_cells	TSC22D1
8.21047e-77	-3.24247	0.073	0.449	2.14934e-72	T_cells	BEX3
9.32049e-77	-3.01872	0.03	0.401	2.43992e-72	T_cells	ALDH2
1.07647e-76	3.29769	0.325	0.07	2.81798e-72	T_cells	CISH
4.43543e-76	-6.86771	0.007	0.355	1.16111e-71	T_cells	PDGFRA
4.54713e-76	1.55039	0.552	0.259	1.19035e-71	T_cells	ARHGEF1
7.45038e-76	1.99217	0.477	0.176	1.95036e-71	T_cells	LBH
8.89225e-76	-4.24333	0.029	0.394	2.32781e-71	T_cells	TJP1
2.0788e-75	2.08672	0.384	0.11	5.44188e-71	T_cells	TCF7
2.8663e-75	-5.44076	0.015	0.367	7.50341e-71	T_cells	FSTL1
4.12081e-75	-2.48706	0.123	0.522	1.07874e-70	T_cells	GRN
4.28461e-75	-4.23349	0.016	0.365	1.12163e-70	T_cells	LAMB1
8.59455e-75	-4.81684	0.019	0.369	2.24988e-70	T_cells	PRRX1
1.76142e-74	1.6772	0.521	0.221	4.61104e-70	T_cells	AC245297.3
1.99821e-74	-3.7185	0.023	0.376	5.23091e-70	T_cells	FAM114A1
3.36972e-74	1.84574	0.415	0.118	8.82127e-70	T_cells	GPR183
4.8141e-74	-5.93622	0.011	0.355	1.26024e-69	T_cells	LHFPL6
4.86513e-74	-5.01923	0.033	0.383	1.27359e-69	T_cells	PCOLCE
8.87414e-74	1.62011	0.544	0.241	2.32307e-69	T_cells	PIP4K2A
1.64511e-73	-5.34191	0.042	0.39	4.30656e-69	T_cells	COL6A3
1.89847e-73	-4.83685	0.064	0.414	4.96982e-69	T_cells	IGFBP6
3.34435e-73	1.73942	0.468	0.175	8.75483e-69	T_cells	EPB41
1.22753e-72	-4.044	0.057	0.416	3.21342e-68	T_cells	FAM213A
1.47709e-72	-6.37528	0.009	0.346	3.86672e-68	T_cells	MXRA8
1.89066e-72	-5.86217	0.012	0.351	4.94937e-68	T_cells	PPIC
3.41922e-72	-1.94711	0.672	0.762	8.95083e-68	T_cells	CD81
4.03226e-72	-2.55496	0.204	0.57	1.05556e-67	T_cells	TCEAL4
7.87325e-72	1.03568	0.803	0.592	2.06106e-67	T_cells	ANAPC16
8.22535e-72	-4.65207	0.013	0.352	2.15323e-67	T_cells	KANK2
8.46235e-72	-6.48527	0.05	0.392	2.21527e-67	T_cells	LUM
9.53198e-72	1.43244	0.513	0.21	2.49528e-67	T_cells	CCND3
1.00038e-71	-2.75544	0.072	0.443	2.6188e-67	T_cells	ARHGAP21
2.05922e-71	-5.3883	0.015	0.352	5.39062e-67	T_cells	RBPMS
2.12802e-71	1.15703	0.532	0.189	5.57074e-67	T_cells	EVI2B
2.46444e-71	-3.59537	0.029	0.377	6.4514e-67	T_cells	HNMT
2.54991e-71	1.16409	0.615	0.3	6.67515e-67	T_cells	CELF2
3.36049e-71	-4.77767	0.011	0.346	8.79709e-67	T_cells	GJA1
6.09139e-71	1.01455	0.877	0.637	1.5946e-66	T_cells	ZFP36L2
6.986e-71	1.30332	0.601	0.296	1.8288e-66	T_cells	WIPF1
7.39704e-71	1.77443	0.388	0.106	1.9364e-66	T_cells	HOPX
9.08646e-71	3.02553	0.287	0.056	2.37865e-66	T_cells	C16orf54
9.75413e-71	-6.72855	0.009	0.341	2.55344e-66	T_cells	PDGFRB
3.25244e-70	-2.83246	0.119	0.483	8.51423e-66	T_cells	CALU
5.35991e-70	-3.2465	0.064	0.422	1.40312e-65	T_cells	VCL
6.45481e-70	4.07372	0.254	0.041	1.68974e-65	T_cells	PTTG1
8.0545e-70	-3.22593	0.061	0.419	2.10851e-65	T_cells	MAP3K20
1.81096e-69	-4.59149	0.017	0.349	4.74072e-65	T_cells	CPXM1
2.0622e-69	1.93245	0.393	0.12	5.39843e-65	T_cells	ARHGAP45
2.11486e-69	2.28696	0.313	0.069	5.53627e-65	T_cells	ANXA2R
2.7611e-69	-5.8963	0.029	0.366	7.22802e-65	T_cells	FN1
2.81355e-69	-1.9646	0.53	0.744	7.36532e-65	T_cells	LGALS1
3.90166e-69	2.18121	0.318	0.071	1.02138e-64	T_cells	S1PR4
4.9484e-69	1.91685	0.366	0.101	1.29539e-64	T_cells	RASSF5
4.95076e-69	-5.21209	0.023	0.353	1.29601e-64	T_cells	MMP14
6.45292e-69	1.62288	0.411	0.128	1.68925e-64	T_cells	LCP2
6.45949e-69	1.67006	0.446	0.152	1.69097e-64	T_cells	WAS
6.78498e-69	-5.71251	0.015	0.341	1.77617e-64	T_cells	TBX3
1.05131e-68	-3.55076	0.061	0.412	2.75213e-64	T_cells	GNG11
1.11339e-68	-3.05895	0.044	0.392	2.91463e-64	T_cells	GOLIM4
1.54833e-68	-4.04022	0.041	0.383	4.05321e-64	T_cells	GAS6
1.83832e-68	-5.16635	0.011	0.335	4.81236e-64	T_cells	ECM1
2.91079e-68	-1.46096	0.951	0.919	7.61986e-64	T_cells	FTL
5.2237e-68	1.1268	0.714	0.498	1.36746e-63	T_cells	GSTK1
5.80838e-68	2.36903	0.347	0.094	1.52052e-63	T_cells	CYFIP2
6.18606e-68	-5.72768	0.017	0.34	1.61939e-63	T_cells	ISLR
9.7158e-68	-4.63377	0.025	0.356	2.5434e-63	T_cells	NFIB
9.76696e-68	-4.96018	0.019	0.345	2.55679e-63	T_cells	OSBPL1A
1.19769e-67	2.60191	0.472	0.205	3.13531e-63	T_cells	APOBEC3C
1.72425e-67	1.72275	0.297	0.059	4.51373e-63	T_cells	GBP5
1.78119e-67	-5.01227	0.015	0.339	4.66279e-63	T_cells	EPHX1
1.87386e-67	-5.17634	0.017	0.341	4.9054e-63	T_cells	ID4
2.11461e-67	-5.97458	0.007	0.325	5.53562e-63	T_cells	CDH11
6.43825e-67	2.76624	0.275	0.054	1.68541e-62	T_cells	ZNF101
6.64067e-67	-4.87147	0.016	0.338	1.7384e-62	T_cells	TMEM98
7.23336e-67	-6.65201	0.007	0.321	1.89355e-62	T_cells	SEMA5A
7.93869e-67	1.27609	0.489	0.191	2.07819e-62	T_cells	FMNL1
9.08494e-67	-6.08638	0.008	0.324	2.37826e-62	T_cells	RBFOX2
2.16437e-66	-2.87755	0.098	0.461	5.66589e-62	T_cells	ACTN1
2.79538e-66	-4.53307	0.021	0.346	7.31776e-62	T_cells	FERMT2
2.90825e-66	2.18856	0.297	0.063	7.61322e-62	T_cells	SYTL1
3.07389e-66	-6.27964	0.008	0.323	8.04684e-62	T_cells	EMP1
3.43629e-66	-5.24894	0.083	0.417	8.99553e-62	T_cells	TAGLN
3.98702e-66	1.57826	0.518	0.237	1.04372e-61	T_cells	DIAPH1
4.58383e-66	-2.56305	0.115	0.482	1.19996e-61	T_cells	CTSH
5.04579e-66	1.83922	0.426	0.154	1.32089e-61	T_cells	PTPN4
5.69121e-66	-3.77312	0.058	0.396	1.48984e-61	T_cells	IER5L
6.06054e-66	-4.54216	0.013	0.331	1.58653e-61	T_cells	BGN
7.29171e-66	2.5213	0.309	0.073	1.90882e-61	T_cells	TMC8
7.65603e-66	-6.2889	0.009	0.322	2.00419e-61	T_cells	FBN1
7.69765e-66	-4.04841	0.025	0.351	2.01509e-61	T_cells	TNFAIP2
7.89742e-66	-3.40234	0.064	0.401	2.06739e-61	T_cells	MFGE8
1.02093e-65	-7.3572	0.009	0.32	2.67259e-61	T_cells	ADRA2C
1.28435e-65	1.20451	0.544	0.232	3.36217e-61	T_cells	MBP
1.32644e-65	-3.65598	0.02	0.342	3.47236e-61	T_cells	TUBB6
1.40868e-65	4.04429	0.253	0.045	3.68764e-61	T_cells	BATF
1.60674e-65	-3.87191	0.029	0.352	4.20613e-61	T_cells	MYOF
1.60983e-65	-5.87805	0.008	0.32	4.21422e-61	T_cells	CRISPLD2
1.77604e-65	-5.48891	0.009	0.322	4.64931e-61	T_cells	PDLIM4
2.36485e-65	-1.69411	0.411	0.698	6.19071e-61	T_cells	LGALS3
3.11344e-65	-3.66398	0.042	0.375	8.15037e-61	T_cells	TSPAN4
3.67494e-65	1.71175	0.474	0.194	9.62025e-61	T_cells	SVIP
3.71823e-65	-6.21876	0.009	0.319	9.73358e-61	T_cells	CFI
5.17967e-65	1.33876	0.687	0.483	1.35593e-60	T_cells	CIB1
5.48284e-65	-5.3672	0.013	0.327	1.4353e-60	T_cells	COL5A2
8.98186e-65	1.74869	0.397	0.126	2.35127e-60	T_cells	GPRIN3
1.12619e-64	-3.44912	0.16	0.503	2.94815e-60	T_cells	PGRMC1
1.66072e-64	-3.43924	0.037	0.362	4.34744e-60	T_cells	KCTD12
1.79859e-64	-2.5206	0.204	0.559	4.70834e-60	T_cells	CD59
3.01487e-64	-3.59998	0.028	0.352	7.89233e-60	T_cells	RAB32
3.80966e-64	-5.82587	0.034	0.357	9.97292e-60	T_cells	CCDC80
4.58565e-64	-2.27883	0.166	0.537	1.20043e-59	T_cells	PTTG1IP
5.25675e-64	-5.34705	0.032	0.345	1.37611e-59	T_cells	IGF1
6.15046e-64	-3.54152	0.02	0.334	1.61007e-59	T_cells	AXL
8.17534e-64	-4.45805	0.011	0.318	2.14014e-59	T_cells	NID1
1.28357e-63	2.20528	0.301	0.069	3.36012e-59	T_cells	SYTL3
1.92931e-63	-5.91238	0.015	0.322	5.05054e-59	T_cells	GPNMB
2.15303e-63	-3.90853	0.021	0.335	5.6362e-59	T_cells	EFEMP2
2.38005e-63	-5.10638	0.017	0.325	6.2305e-59	T_cells	PTK7
3.26786e-63	-6.64136	0.013	0.318	8.55461e-59	T_cells	RARRES1
4.56231e-63	-2.67144	0.078	0.418	1.19432e-58	T_cells	EVA1B
5.1392e-63	1.0054	0.779	0.578	1.34534e-58	T_cells	ARL6IP5
6.12795e-63	2.86787	0.273	0.056	1.60418e-58	T_cells	CD226
7.18245e-63	-4.59766	0.008	0.308	1.88022e-58	T_cells	EMILIN1
7.35844e-63	1.7577	0.348	0.099	1.92629e-58	T_cells	RFLNB
7.91954e-63	-5.43612	0.015	0.32	2.07318e-58	T_cells	TWIST1
7.9615e-63	-2.16281	0.185	0.545	2.08416e-58	T_cells	NFIC
1.09434e-62	-4.19331	0.024	0.334	2.86475e-58	T_cells	ZNF516
1.6452e-62	-4.88955	0.011	0.314	4.30681e-58	T_cells	ITGB5
3.03803e-62	-3.31655	0.029	0.346	7.95295e-58	T_cells	CTNND1
5.70611e-62	2.50413	0.297	0.071	1.49374e-57	T_cells	ITGB7
6.35801e-62	-3.08609	0.062	0.396	1.6644e-57	T_cells	ETS2
6.95852e-62	-5.29436	0.012	0.312	1.8216e-57	T_cells	AR
7.52651e-62	2.587	0.285	0.065	1.97029e-57	T_cells	ATP6V0E2
7.57839e-62	1.33207	0.49	0.213	1.98387e-57	T_cells	ANKRD44
1.21284e-61	-3.08539	0.166	0.493	3.17496e-57	T_cells	FOS
1.55534e-61	-1.67729	0.514	0.734	4.07158e-57	T_cells	TPM4
1.68676e-61	1.68853	0.389	0.123	4.41561e-57	T_cells	SAMSN1
1.82661e-61	-6.1771	0.008	0.303	4.78171e-57	T_cells	SDC2
2.18009e-61	-5.08001	0.016	0.317	5.70703e-57	T_cells	EMX2
2.60881e-61	-3.8722	0.044	0.362	6.82934e-57	T_cells	EPS8
3.79356e-61	-2.2262	0.205	0.56	9.93078e-57	T_cells	RRBP1
3.79996e-61	-4.50038	0.005	0.299	9.94753e-57	T_cells	P4HA2
4.65859e-61	-3.88098	0.023	0.327	1.21953e-56	T_cells	H1F0
5.88612e-61	1.53117	0.412	0.148	1.54087e-56	T_cells	STK10
6.80037e-61	1.16367	0.525	0.204	1.7802e-56	T_cells	UCP2
7.87917e-61	-2.5392	0.095	0.442	2.06261e-56	T_cells	RNF130
9.42906e-61	-6.63815	0.005	0.296	2.46834e-56	T_cells	FBLN2
1.16589e-60	-4.92179	0.03	0.334	3.05208e-56	T_cells	CD24
2.71937e-60	-6.86124	0.008	0.297	7.11878e-56	T_cells	OLFML3
3.31129e-60	1.51243	0.31	0.081	8.66831e-56	T_cells	JAK3
4.20667e-60	-5.93113	0.005	0.295	1.10122e-55	T_cells	TUSC3
4.50723e-60	-2.6175	0.246	0.555	1.1799e-55	T_cells	DUSP1
4.78303e-60	1.21131	0.657	0.441	1.2521e-55	T_cells	PPP1R2
4.78434e-60	-2.76161	0.073	0.409	1.25244e-55	T_cells	IFNGR2
4.91494e-60	1.78521	0.371	0.122	1.28663e-55	T_cells	ARAP2
1.11389e-59	-5.46419	0.012	0.303	2.91595e-55	T_cells	PARVA
1.30017e-59	-4.66425	0.017	0.313	3.4036e-55	T_cells	COX7A1
1.34502e-59	-1.8748	0.506	0.7	3.52098e-55	T_cells	DSTN
2.31856e-59	-3.12711	0.07	0.39	6.06953e-55	T_cells	IL1R1
2.37241e-59	1.09438	0.371	0.116	6.21049e-55	T_cells	RGCC
3.32303e-59	-5.0059	0.02	0.314	8.69904e-55	T_cells	CTSK
3.59719e-59	-4.03792	0.032	0.334	9.41672e-55	T_cells	FARP1
4.40376e-59	-1.87759	0.372	0.686	1.15282e-54	T_cells	BRI3
4.86468e-59	-7.19648	0.005	0.289	1.27348e-54	T_cells	RND3
8.27997e-59	-7.35	0.004	0.286	2.16753e-54	T_cells	PXDN
1.11593e-58	1.8651	0.278	0.063	2.92129e-54	T_cells	FGD3
1.38582e-58	-1.85418	0.208	0.569	3.62781e-54	T_cells	QKI
1.62031e-58	-4.08749	0.015	0.304	4.24165e-54	T_cells	RASSF8
1.63865e-58	-4.94007	0.02	0.31	4.28965e-54	T_cells	APCDD1
2.37838e-58	-8.42912	0.003	0.282	6.22612e-54	T_cells	ADAMTS9
2.47066e-58	-2.97253	0.011	0.296	6.46768e-54	T_cells	MEIS1
3.98244e-58	1.53784	0.498	0.244	1.04252e-53	T_cells	BTN3A2
4.74177e-58	-2.69057	0.098	0.427	1.2413e-53	T_cells	LTBP4
5.76903e-58	-4.88975	0.016	0.304	1.51022e-53	T_cells	NR2F1
6.32889e-58	-3.9961	0.034	0.334	1.65678e-53	T_cells	FBLIM1
7.72215e-58	-3.07761	0.052	0.361	2.0215e-53	T_cells	PLPP1
7.9612e-58	-6.74772	0.007	0.287	2.08408e-53	T_cells	TFPI
8.35922e-58	-4.47183	0.017	0.307	2.18828e-53	T_cells	RHOBTB3
9.6075e-58	-4.59494	0.02	0.309	2.51505e-53	T_cells	ALDH1A1
9.79141e-58	-1.9165	0.166	0.522	2.5632e-53	T_cells	DDAH2
1.25467e-57	1.71668	0.388	0.127	3.28448e-53	T_cells	DOK2
1.64409e-57	-1.59663	0.26	0.599	4.30391e-53	T_cells	LEPROT
1.91691e-57	-4.67525	0.019	0.306	5.01808e-53	T_cells	PLXDC2
1.96387e-57	-5.54999	0.012	0.295	5.14102e-53	T_cells	EMP2
2.17473e-57	-4.27999	0.011	0.293	5.69301e-53	T_cells	PLPP3
2.46496e-57	-6.09641	0.009	0.289	6.45277e-53	T_cells	HOXA10
3.09386e-57	-1.16523	0.596	0.76	8.0991e-53	T_cells	GSTP1
3.47755e-57	-4.45158	0.034	0.33	9.10353e-53	T_cells	HYAL2
5.15535e-57	2.88309	0.268	0.062	1.34957e-52	T_cells	PTGER2
5.44093e-57	-2.06165	0.14	0.489	1.42433e-52	T_cells	CUX1
5.86578e-57	2.10603	0.433	0.181	1.53554e-52	T_cells	HIST1H1D
6.20279e-57	-5.74962	0.013	0.293	1.62377e-52	T_cells	COL5A1
6.7079e-57	-4.9923	0.023	0.309	1.75599e-52	T_cells	NRP1
8.2978e-57	-4.73225	0.013	0.296	2.1722e-52	T_cells	ALDH1A2
9.60327e-57	1.56253	0.535	0.297	2.51394e-52	T_cells	SYNRG
1.05948e-56	-1.85632	0.181	0.541	2.77351e-52	T_cells	SERPINB6
1.07931e-56	1.69564	0.404	0.146	2.82542e-52	T_cells	DOCK2
1.23595e-56	1.54059	0.511	0.261	3.23548e-52	T_cells	CYLD
1.86665e-56	-2.02287	0.359	0.634	4.88652e-52	T_cells	TUBA1A
1.90634e-56	-6.20106	0.005	0.28	4.99041e-52	T_cells	RIN2
1.97244e-56	1.32285	0.609	0.333	5.16344e-52	T_cells	PRDM1
1.99904e-56	1.42094	0.56	0.325	5.23309e-52	T_cells	2024-09-09
2.35014e-56	-4.21271	0.03	0.321	6.15219e-52	T_cells	PAWR
2.8173e-56	-3.64984	0.032	0.324	7.37514e-52	T_cells	NECTIN2
2.90688e-56	-3.10629	0.062	0.375	7.60963e-52	T_cells	FNDC3B
4.01813e-56	1.15322	0.711	0.514	1.05187e-51	T_cells	PDCD4
4.91854e-56	-5.14062	0.015	0.292	1.28758e-51	T_cells	CD248
4.98204e-56	-5.00657	0.019	0.298	1.3042e-51	T_cells	OSR2
5.69793e-56	-4.36749	0.012	0.291	1.4916e-51	T_cells	TEAD1
6.12473e-56	-4.46634	0.021	0.304	1.60333e-51	T_cells	PGR
7.44489e-56	-4.50832	0.017	0.298	1.94892e-51	T_cells	MRC2
8.98424e-56	-3.96134	0.03	0.32	2.35189e-51	T_cells	MPZL1
9.76856e-56	1.92264	0.376	0.133	2.55721e-51	T_cells	DOCK10
1.07664e-55	-4.69432	0.013	0.291	2.81842e-51	T_cells	ENAH
1.40765e-55	-2.71905	0.177	0.473	3.68495e-51	T_cells	MARCKSL1
1.50802e-55	-6.63404	0.007	0.278	3.94771e-51	T_cells	F3
1.55348e-55	1.49137	0.479	0.228	4.0667e-51	T_cells	AKNA
1.59066e-55	1.38599	0.574	0.363	4.16403e-51	T_cells	BUB3
1.80901e-55	-4.78499	0.026	0.311	4.73561e-51	T_cells	LTBR
2.43781e-55	2.32181	0.307	0.088	6.3817e-51	T_cells	PTGER4
4.37174e-55	2.117	0.363	0.127	1.14444e-50	T_cells	SEMA4D
4.60823e-55	-3.2096	0.028	0.316	1.20634e-50	T_cells	CLEC11A
5.70566e-55	-4.86546	0.025	0.305	1.49363e-50	T_cells	MEG3
6.04812e-55	-5.33931	0.008	0.278	1.58328e-50	T_cells	GOLM1
1.29033e-54	-4.17491	0.013	0.289	3.37783e-50	T_cells	2024-09-10
1.61028e-54	-2.0368	0.376	0.638	4.2154e-50	T_cells	HSPB1
1.64743e-54	-4.35068	0.03	0.313	4.31264e-50	T_cells	KRT19
1.88005e-54	1.3821	0.556	0.301	4.9216e-50	T_cells	ID2
2.20783e-54	-3.80949	0.019	0.296	5.77965e-50	T_cells	CDC42BPB
2.89756e-54	2.1037	0.294	0.081	7.58522e-50	T_cells	DEF6
2.90536e-54	-1.32801	0.477	0.693	7.60565e-50	T_cells	ANXA5
3.40056e-54	-4.40071	0.065	0.357	8.90199e-50	T_cells	ADIRF
4.50004e-54	-5.20827	0.011	0.278	1.17802e-49	T_cells	TMEM176A
5.54853e-54	-3.25695	0.024	0.308	1.45249e-49	T_cells	CKAP4
6.01099e-54	1.83393	0.538	0.327	1.57356e-49	T_cells	ANP32E
6.24446e-54	1.54451	0.384	0.138	1.63468e-49	T_cells	PARVG
6.46914e-54	-5.57849	0.005	0.27	1.69349e-49	T_cells	TWIST2
6.70845e-54	-3.00263	0.024	0.301	1.75614e-49	T_cells	IL13RA1
7.37535e-54	-4.55543	0.019	0.292	1.93072e-49	T_cells	ESR1
8.41617e-54	-1.44128	0.511	0.72	2.20318e-49	T_cells	ITGB1
8.97186e-54	-5.62263	0.008	0.274	2.34865e-49	T_cells	MAP1B
1.11549e-53	-3.26424	0.023	0.302	2.92014e-49	T_cells	PLS3
2.10432e-53	-6.00821	0.008	0.271	5.50869e-49	T_cells	FAP
2.76196e-53	-2.27681	0.081	0.393	7.23027e-49	T_cells	TAX1BP3
3.39059e-53	-2.51641	0.07	0.377	8.87589e-49	T_cells	ASPH
3.55033e-53	1.35428	0.592	0.38	9.29405e-49	T_cells	ARF6
4.05887e-53	-4.46919	0.019	0.289	1.06253e-48	T_cells	ZNF704
4.45635e-53	1.06212	0.625	0.415	1.16658e-48	T_cells	ABHD17A
4.74588e-53	-4.15013	0.026	0.302	1.24238e-48	T_cells	THY1
5.50064e-53	-5.01623	0.019	0.287	1.43996e-48	T_cells	ENPP2
6.34815e-53	-4.59425	0.009	0.274	1.66182e-48	T_cells	FKBP7
8.23134e-53	-4.90759	0.026	0.299	2.1548e-48	T_cells	MEF2C
9.39042e-53	-4.60759	0.012	0.277	2.45822e-48	T_cells	CDC42EP5
1.06895e-52	-5.5575	0.034	0.308	2.7983e-48	T_cells	IGFBP5
1.6548e-52	-5.31822	0.009	0.27	4.33193e-48	T_cells	RORB
1.7799e-52	-2.1884	0.151	0.46	4.65942e-48	T_cells	MXRA7
1.79195e-52	-2.61067	0.079	0.38	4.69098e-48	T_cells	LGALS3BP
2.0239e-52	1.87481	0.33	0.109	5.29817e-48	T_cells	DGKA
2.05414e-52	-3.40904	0.053	0.341	5.37732e-48	T_cells	PDLIM7
3.03446e-52	-4.60647	0.013	0.277	7.94361e-48	T_cells	AKAP12
3.75146e-52	-6.26346	0.004	0.26	9.82057e-48	T_cells	ST5
3.98386e-52	-4.76649	0.021	0.287	1.04289e-47	T_cells	COL15A1
4.38244e-52	-5.66504	0.009	0.268	1.14724e-47	T_cells	FKBP9
5.13804e-52	-1.82142	0.502	0.711	1.34504e-47	T_cells	ZFP36L1
5.64222e-52	2.08574	0.352	0.129	1.47702e-47	T_cells	PSMB8-AS1
6.16337e-52	-2.75445	0.087	0.39	1.61345e-47	T_cells	ENG
7.00233e-52	2.63747	0.268	0.069	1.83307e-47	T_cells	NUP210
8.85824e-52	-5.21715	0.013	0.273	2.31891e-47	T_cells	OAF
1.09349e-51	-4.34484	0.015	0.278	2.86253e-47	T_cells	RCN3
1.13213e-51	1.77023	0.354	0.13	2.96369e-47	T_cells	PARP8
1.27518e-51	-3.93696	0.023	0.29	3.33816e-47	T_cells	TMEM176B
1.38915e-51	-2.42723	0.097	0.405	3.6365e-47	T_cells	ZEB2
1.41392e-51	-3.16237	0.044	0.328	3.70135e-47	T_cells	MAP1LC3A
1.57955e-51	1.7704	0.374	0.141	4.13494e-47	T_cells	GNG2
1.83779e-51	-5.64493	0.009	0.266	4.81097e-47	T_cells	MIR99AHG
1.85626e-51	1.60618	0.38	0.15	4.85932e-47	T_cells	PDE7A
1.85708e-51	-5.5899	0.015	0.276	4.86147e-47	T_cells	TNS2
2.16263e-51	-3.67042	0.015	0.276	5.66134e-47	T_cells	WNT5A
2.2483e-51	-4.88644	0.013	0.273	5.88561e-47	T_cells	AC245595.1
2.40635e-51	2.34294	0.318	0.104	6.29933e-47	T_cells	SUSD3
2.59738e-51	-3.3832	0.131	0.412	6.79942e-47	T_cells	SPON2
2.70752e-51	-2.53273	0.058	0.348	7.08776e-47	T_cells	SVIL
2.77536e-51	1.44538	0.319	0.1	7.26534e-47	T_cells	ARHGAP9
2.97081e-51	-5.82264	0.04	0.309	7.77698e-47	T_cells	IGFBP3
3.21178e-51	-1.49408	0.162	0.491	8.40779e-47	T_cells	BNIP3L
3.48715e-51	-4.2944	0.057	0.336	9.12866e-47	T_cells	PLAT
4.23181e-51	-2.88042	0.065	0.36	1.1078e-46	T_cells	GRINA
4.31096e-51	-5.65982	0.009	0.264	1.12852e-46	T_cells	INSR
4.80185e-51	-1.25828	0.547	0.737	1.25703e-46	T_cells	RAC1
5.88745e-51	-3.4622	0.025	0.295	1.54122e-46	T_cells	TP53I3
7.31673e-51	-2.2194	0.291	0.543	1.91537e-46	T_cells	SELENOM
7.87149e-51	-1.04027	0.942	0.887	2.0606e-46	T_cells	VIM
8.64269e-51	-3.22296	0.097	0.398	2.26248e-46	T_cells	TSHZ2
9.97062e-51	-1.72073	0.242	0.56	2.61011e-46	T_cells	MORF4L2
1.17461e-50	1.44864	0.379	0.127	3.0749e-46	T_cells	RGS1
1.24267e-50	-5.32299	0.011	0.264	3.25307e-46	T_cells	HAND2
1.35038e-50	-4.0505	0.033	0.303	3.53502e-46	T_cells	UACA
1.54177e-50	-5.79013	0.026	0.288	4.03606e-46	T_cells	SFRP4
1.56594e-50	-5.38748	0.008	0.26	4.09932e-46	T_cells	LAMC1
1.66608e-50	-3.19734	0.044	0.323	4.36146e-46	T_cells	NFIL3
2.22692e-50	-5.09288	0.011	0.264	5.82963e-46	T_cells	FKBP10
2.46695e-50	-6.93128	0.008	0.258	6.45797e-46	T_cells	MMP11
2.66863e-50	-6.09969	0.007	0.256	6.98595e-46	T_cells	SSPN
2.95058e-50	-1.72669	0.246	0.566	7.72402e-46	T_cells	HDLBP
3.4071e-50	1.72738	0.419	0.189	8.91909e-46	T_cells	MCUB
4.208e-50	-3.47763	0.042	0.313	1.10157e-45	T_cells	SPON1
5.16652e-50	2.00365	0.34	0.119	1.35249e-45	T_cells	GIMAP2
5.46806e-50	1.66761	0.332	0.111	1.43143e-45	T_cells	PAG1
8.51105e-50	-2.34948	0.054	0.34	2.22802e-45	T_cells	ITPRIPL2
1.07891e-49	1.67933	0.319	0.104	2.82437e-45	T_cells	TMEM238
1.09366e-49	1.44377	0.51	0.29	2.86299e-45	T_cells	UBALD2
1.30074e-49	-3.21848	0.04	0.312	3.40508e-45	T_cells	TRIP6
1.36713e-49	-2.56989	0.098	0.405	3.57886e-45	T_cells	CCDC50
1.45288e-49	-5.14593	0.009	0.259	3.80335e-45	T_cells	TNS1
1.64822e-49	1.33975	0.385	0.148	4.31471e-45	T_cells	INPP4B
1.71848e-49	1.57005	0.522	0.308	4.49863e-45	T_cells	MDFIC
1.88456e-49	-4.18662	0.021	0.28	4.93341e-45	T_cells	PLEKHH2
1.97854e-49	-2.07638	0.057	0.342	5.17943e-45	T_cells	CYFIP1
2.2129e-49	-3.67895	0.065	0.339	5.79293e-45	T_cells	A2M
2.27318e-49	-6.55939	0.008	0.253	5.95072e-45	T_cells	PROS1
2.45253e-49	-2.44128	0.066	0.357	6.42023e-45	T_cells	NME4
2.57006e-49	1.85056	0.314	0.101	6.72789e-45	T_cells	RNF125
2.85825e-49	-2.9823	0.081	0.368	7.48234e-45	T_cells	PMEPA1
2.96251e-49	-4.41518	0.007	0.253	7.75527e-45	T_cells	GPX8
3.36558e-49	1.2086	0.51	0.284	8.8104e-45	T_cells	PPP1R18
4.12883e-49	-3.9535	0.011	0.26	1.08085e-44	T_cells	GNG12
4.8196e-49	-4.71936	0.033	0.296	1.26167e-44	T_cells	ADAMTS1
4.93254e-49	-5.83957	0.017	0.27	1.29124e-44	T_cells	CARMN
5.01545e-49	-5.66029	0.041	0.301	1.31294e-44	T_cells	CYR61
5.07176e-49	1.45001	0.511	0.301	1.32768e-44	T_cells	KIF2A
5.37835e-49	1.31932	0.57	0.384	1.40795e-44	T_cells	C9orf78
6.43324e-49	1.30636	0.43	0.18	1.68409e-44	T_cells	FERMT3
6.98889e-49	-4.51641	0.019	0.273	1.82955e-44	T_cells	WWTR1
7.02608e-49	-1.67193	0.252	0.574	1.83929e-44	T_cells	ATOX1
7.07988e-49	2.20828	0.272	0.075	1.85337e-44	T_cells	AC025164.1
9.5214e-49	-3.37786	0.021	0.275	2.49251e-44	T_cells	ITSN1
1.08347e-48	1.07633	0.485	0.24	2.8363e-44	T_cells	CYTOR
1.10109e-48	-1.49615	0.113	0.43	2.88243e-44	T_cells	TSPAN3
1.1393e-48	-3.42218	0.023	0.278	2.98245e-44	T_cells	TCF7L2
1.36916e-48	-5.65216	0.008	0.252	3.58418e-44	T_cells	RUNX1T1
2.06401e-48	-3.0577	0.057	0.33	5.40316e-44	T_cells	INAFM1
2.28965e-48	-4.65348	0.028	0.286	5.99384e-44	T_cells	SLC9A3R2
2.39199e-48	-2.37034	0.089	0.386	6.26176e-44	T_cells	MSRB2
2.73696e-48	-5.48253	0.009	0.252	7.16481e-44	T_cells	PLTP
2.78779e-48	-5.6803	0.008	0.251	7.29789e-44	T_cells	CDC42BPA
3.10325e-48	1.62845	0.334	0.117	8.12368e-44	T_cells	SLC9A3R1
3.48844e-48	-3.34566	0.016	0.268	9.13203e-44	T_cells	LAMA4
3.61986e-48	-3.14457	0.012	0.257	9.47607e-44	T_cells	CLMP
4.15876e-48	-3.62304	0.026	0.285	1.08868e-43	T_cells	PTK2
4.63046e-48	1.19943	0.583	0.386	1.21216e-43	T_cells	PAXX
4.6811e-48	-1.76107	0.132	0.451	1.22542e-43	T_cells	CTNNA1
4.86252e-48	-2.91026	0.168	0.435	1.27291e-43	T_cells	NBL1
6.45417e-48	-4.49878	0.026	0.28	1.68957e-43	T_cells	APOC1
6.46242e-48	-4.08794	0.008	0.25	1.69173e-43	T_cells	HAND2-AS1
6.84464e-48	1.08507	0.393	0.162	1.79179e-43	T_cells	CEMIP2
7.40209e-48	-3.31698	0.036	0.299	1.93772e-43	T_cells	STK3
7.8013e-48	1.27467	0.387	0.146	2.04223e-43	T_cells	IQGAP2
8.15107e-48	-5.27094	0.017	0.263	2.13379e-43	T_cells	LMO2
8.61205e-48	-1.81111	0.109	0.42	2.25446e-43	T_cells	ZFYVE16
9.41357e-48	-3.86858	0.021	0.272	2.46428e-43	T_cells	NREP
9.86431e-48	-4.29078	0.011	0.254	2.58228e-43	T_cells	SMARCA1
1.78127e-47	-3.99345	0.012	0.257	4.663e-43	T_cells	HOMER3
3.23138e-47	-3.82275	0.029	0.282	8.45911e-43	T_cells	QPRT
3.37067e-47	-2.76715	0.052	0.322	8.82375e-43	T_cells	NFIA
3.59522e-47	-4.39299	0.019	0.265	9.41158e-43	T_cells	HSPG2
4.10701e-47	-2.79986	0.041	0.306	1.07513e-42	T_cells	HDGFL3
4.8694e-47	-4.82324	0.016	0.26	1.27471e-42	T_cells	PHLDB1
8.75589e-47	-4.84776	0.036	0.286	2.29212e-42	T_cells	NR4A1
1.13677e-46	-2.11587	0.119	0.418	2.97583e-42	T_cells	RRAS
2.02618e-46	-6.23338	0.019	0.26	5.30414e-42	T_cells	PTGDS
2.87906e-46	-2.50802	0.074	0.353	7.53681e-42	T_cells	EPB41L2
3.18091e-46	-4.13668	0.023	0.267	8.32699e-42	T_cells	CTTNBP2NL
3.6097e-46	1.64951	0.377	0.157	9.44949e-42	T_cells	IL16
3.66456e-46	2.27344	0.299	0.1	9.59309e-42	T_cells	IL27RA
4.33828e-46	-1.58982	0.079	0.37	1.13567e-41	T_cells	RTL8C
6.32973e-46	-2.08341	0.442	0.661	1.657e-41	T_cells	JUN
8.19445e-46	-1.93513	0.091	0.381	2.14514e-41	T_cells	MYL6B
8.75589e-46	-2.99446	0.032	0.283	2.29212e-41	T_cells	PLXNB2
2.26854e-45	-3.15116	0.021	0.263	5.93859e-41	T_cells	FSCN1
2.27295e-45	1.87234	0.29	0.093	5.95013e-41	T_cells	SLC25A45
2.30658e-45	-4.44045	0.021	0.262	6.03817e-41	T_cells	CAV2
2.35469e-45	-4.16359	0.023	0.263	6.16409e-41	T_cells	CYBRD1
3.05808e-45	-1.98107	0.163	0.467	8.00544e-41	T_cells	PRDX4
3.56712e-45	-4.33612	0.058	0.306	9.33801e-41	T_cells	EGR1
4.09221e-45	-4.82747	0.017	0.253	1.07126e-40	T_cells	CPE
6.10701e-45	-4.50627	0.024	0.263	1.59869e-40	T_cells	MYLK
6.54674e-45	-3.25482	0.18	0.48	1.71381e-40	T_cells	NAMPT
7.1155e-45	-4.38818	0.03	0.273	1.86269e-40	T_cells	FILIP1L
1.01774e-44	-2.53005	0.046	0.308	2.66423e-40	T_cells	PON2
1.53615e-44	1.12172	0.343	0.126	4.02134e-40	T_cells	BIRC3
1.58027e-44	-3.83349	0.025	0.265	4.13684e-40	T_cells	ADAM9
2.49862e-44	-4.32876	0.026	0.266	6.54089e-40	T_cells	MTUS1
7.19708e-44	-2.27824	0.343	0.583	1.88405e-39	T_cells	CEBPB
8.66398e-44	1.12915	0.637	0.484	2.26806e-39	T_cells	GTF3A
1.53102e-43	-3.61809	0.025	0.263	4.0079e-39	T_cells	EVI5
1.54876e-43	1.62902	0.275	0.086	4.05434e-39	T_cells	SASH3
2.52864e-43	-2.20332	0.078	0.349	6.61947e-39	T_cells	SCPEP1
2.5549e-43	-4.37825	0.065	0.311	6.68823e-39	T_cells	IFI27
2.72402e-43	-1.72793	0.115	0.409	7.13094e-39	T_cells	SLC39A1
3.29269e-43	1.1325	0.592	0.396	8.61961e-39	T_cells	ATM
3.73281e-43	-3.43456	0.021	0.255	9.77174e-39	T_cells	CXXC5
3.86847e-43	-1.6806	0.226	0.529	1.01269e-38	T_cells	LMO4
4.68399e-43	-1.94634	0.139	0.423	1.22617e-38	T_cells	GCSH
6.25975e-43	-3.18953	0.102	0.364	1.63868e-38	T_cells	ID3
6.48715e-43	-1.71744	0.143	0.44	1.69821e-38	T_cells	CRTAP
8.29564e-43	-1.56515	0.16	0.472	2.17163e-38	T_cells	TNFRSF1A
1.12148e-42	-1.54368	0.139	0.441	2.9358e-38	T_cells	RDX
1.19565e-42	-1.83644	0.2	0.5	3.12996e-38	T_cells	ZFAND5
1.21027e-42	-1.98152	0.105	0.39	3.16825e-38	T_cells	PRCP
1.31741e-42	-2.34168	0.105	0.375	3.44871e-38	T_cells	PLEKHA5
1.40315e-42	-1.81654	0.127	0.419	3.67316e-38	T_cells	TRIOBP
1.93218e-42	-3.84386	0.029	0.265	5.05806e-38	T_cells	CRYBG3
2.65865e-42	-3.32608	0.029	0.261	6.95981e-38	T_cells	CNTLN
3.06835e-42	1.06348	0.495	0.287	8.03233e-38	T_cells	EML4
3.16099e-42	-3.6987	0.023	0.251	8.27484e-38	T_cells	UBE2E2
3.34834e-42	1.28064	0.505	0.302	8.76528e-38	T_cells	SH3KBP1
4.0907e-42	-2.82161	0.033	0.273	1.07086e-37	T_cells	NCKAP1
9.96508e-42	-1.97451	0.085	0.356	2.60866e-37	T_cells	FUCA2
1.04735e-41	-1.60318	0.138	0.43	2.74175e-37	T_cells	CCDC88A
1.04774e-41	2.12476	0.321	0.128	2.74277e-37	T_cells	FAM102A
1.16647e-41	1.23446	0.433	0.219	3.05358e-37	T_cells	CSK
1.57273e-41	-3.87943	0.066	0.311	4.1171e-37	T_cells	SOCS3
1.91021e-41	-3.53724	0.036	0.268	5.00054e-37	T_cells	CD302
1.9166e-41	-1.96058	0.154	0.447	5.01729e-37	T_cells	BAZ2B
1.91933e-41	-1.82578	0.212	0.51	5.02443e-37	T_cells	CTSZ
1.97046e-41	-3.73631	0.03	0.261	5.15827e-37	T_cells	PLAUR
2.5392e-41	1.73376	0.287	0.097	6.6471e-37	T_cells	MFNG
2.86335e-41	2.03382	0.258	0.081	7.49568e-37	T_cells	RGS14
3.25319e-41	-4.04596	0.06	0.302	8.51621e-37	T_cells	IER3
3.95262e-41	-6.03387	0.028	0.251	1.03472e-36	T_cells	CTGF
5.07166e-41	-1.40767	0.115	0.405	1.32766e-36	T_cells	SMIM14
5.14779e-41	2.05825	0.347	0.155	1.34759e-36	T_cells	LINC00623
6.69096e-41	-1.99865	0.119	0.392	1.75156e-36	T_cells	TCEAL3
6.86948e-41	1.78928	0.55	0.378	1.79829e-36	T_cells	HMGB2
8.64521e-41	1.26536	0.426	0.215	2.26314e-36	T_cells	SAMD9
1.06394e-40	-3.10864	0.028	0.255	2.78518e-36	T_cells	SLC8A1
1.49249e-40	-3.05318	0.038	0.273	3.90703e-36	T_cells	CTSF
1.65147e-40	1.85813	0.397	0.205	4.32323e-36	T_cells	TTC39C
1.92008e-40	-2.00067	0.109	0.381	5.02639e-36	T_cells	PHC2
4.79377e-40	1.66472	0.283	0.095	1.25491e-35	T_cells	GIMAP6
4.82558e-40	-1.67683	0.135	0.42	1.26324e-35	T_cells	PPP2CB
5.70506e-40	1.27123	0.381	0.156	1.49347e-35	T_cells	NCKAP1L
7.02426e-40	-2.19723	0.109	0.377	1.83881e-35	T_cells	FOSL2
1.01828e-39	-1.39485	0.331	0.617	2.66566e-35	T_cells	EIF4A1
1.95322e-39	-2.32578	0.065	0.311	5.11313e-35	T_cells	ITGAV
3.47658e-39	-1.64917	0.148	0.433	9.101e-35	T_cells	CPQ
4.7393e-39	-3.12528	0.04	0.266	1.24065e-34	T_cells	C1orf21
5.27131e-39	-2.53465	0.057	0.297	1.37992e-34	T_cells	EMILIN2
5.5692e-39	1.17686	0.601	0.446	1.45791e-34	T_cells	OSTF1
1.00138e-38	-3.51443	0.079	0.321	2.62142e-34	T_cells	NPDC1
1.13929e-38	1.91105	0.352	0.164	2.98244e-34	T_cells	GRK6
1.86833e-38	-2.51284	0.049	0.283	4.89092e-34	T_cells	VAT1
1.88138e-38	-2.2613	0.041	0.272	4.92508e-34	T_cells	SGCB
2.59318e-38	-2.28062	0.049	0.281	6.78842e-34	T_cells	FXYD1
2.6716e-38	-2.4217	0.046	0.276	6.99372e-34	T_cells	METTL7A
2.89678e-38	-1.04248	0.466	0.692	7.58319e-34	T_cells	YWHAE
4.27758e-38	-1.75454	0.122	0.394	1.11978e-33	T_cells	PLD3
5.65212e-38	1.38619	0.4	0.207	1.47961e-33	T_cells	ZC3HAV1
6.90813e-38	-1.92646	0.093	0.352	1.80841e-33	T_cells	PTPN12
7.85457e-38	-1.36774	0.184	0.473	2.05617e-33	T_cells	GINM1
8.50125e-38	-1.52001	0.379	0.654	2.22546e-33	T_cells	WSB1
8.90049e-38	-2.597	0.036	0.258	2.32997e-33	T_cells	FHL3
1.38946e-37	-2.57459	0.09	0.329	3.63733e-33	T_cells	SOCS2
1.59363e-37	1.19592	0.481	0.286	4.17181e-33	T_cells	SIGIRR
2.00245e-37	-3.53318	0.04	0.257	5.242e-33	T_cells	CD68
2.06566e-37	-2.5731	0.033	0.252	5.40748e-33	T_cells	DBN1
3.23817e-37	-2.13541	0.053	0.284	8.47688e-33	T_cells	CORO1C
3.40244e-37	-1.93214	0.077	0.326	8.9069e-33	T_cells	ATN1
3.52287e-37	-1.72928	0.16	0.435	9.22216e-33	T_cells	BLVRB
3.87109e-37	-1.75615	0.077	0.324	1.01337e-32	T_cells	TMEM9
4.19788e-37	-2.2448	0.392	0.605	1.09892e-32	T_cells	LRPAP1
4.5863e-37	-1.5578	0.203	0.495	1.2006e-32	T_cells	LAMP2
1.04336e-36	1.03143	0.587	0.418	2.7313e-32	T_cells	PSIP1
1.18521e-36	-1.95574	0.079	0.321	3.10264e-32	T_cells	LAPTM4B
1.20336e-36	-1.50262	0.162	0.448	3.15015e-32	T_cells	CYB5R3
1.37678e-36	-4.84034	0.083	0.314	3.60412e-32	T_cells	ACTA2
1.48198e-36	-2.37481	0.045	0.268	3.87953e-32	T_cells	MAGED1
1.58192e-36	-2.00966	0.05	0.279	4.14114e-32	T_cells	TLE1
1.62895e-36	-4.24046	0.056	0.276	4.26427e-32	T_cells	CFD
1.70367e-36	1.0406	0.491	0.32	4.45986e-32	T_cells	ARPC5L
1.91925e-36	-1.20212	0.295	0.572	5.02421e-32	T_cells	KDELR1
2.41493e-36	-2.17671	0.57	0.692	6.3218e-32	T_cells	SAT1
3.63826e-36	-2.77516	0.066	0.298	9.52424e-32	T_cells	MYO1C
3.84515e-36	-1.84161	0.106	0.365	1.00658e-31	T_cells	AHI1
3.93677e-36	-1.74966	0.089	0.338	1.03057e-31	T_cells	COPRS
4.25655e-36	-1.88407	0.038	0.258	1.11428e-31	T_cells	TWSG1
4.77541e-36	-1.97485	0.094	0.344	1.25011e-31	T_cells	SLC39A7
4.99375e-36	-1.45097	0.158	0.437	1.30726e-31	T_cells	USP22
5.34607e-36	1.24747	0.303	0.116	1.39949e-31	T_cells	PRKCB
7.19403e-36	-1.9366	0.162	0.422	1.88325e-31	T_cells	CSRP1
7.50387e-36	-1.60302	0.143	0.412	1.96436e-31	T_cells	ARL3
1.3514e-35	-1.38304	0.203	0.488	3.53768e-31	T_cells	PSMB5
1.66672e-35	-1.89029	0.138	0.403	4.36315e-31	T_cells	ABI2
2.61989e-35	-3.20573	0.046	0.259	6.85834e-31	T_cells	PLAGL1
2.65069e-35	1.098	0.401	0.194	6.93897e-31	T_cells	C12orf75
5.03228e-35	-1.5975	0.123	0.383	1.31735e-30	T_cells	MCFD2
5.28228e-35	1.04158	0.552	0.382	1.38279e-30	T_cells	PLP2
5.86051e-35	-2.09412	0.171	0.428	1.53416e-30	T_cells	PLIN2
6.20567e-35	-1.28405	0.211	0.508	1.62452e-30	T_cells	IL6ST
9.01201e-35	-1.4526	0.113	0.373	2.35916e-30	T_cells	SMAD5
1.07802e-34	1.34904	0.294	0.115	2.82205e-30	T_cells	CDKN2D
1.18474e-34	-2.76285	0.056	0.275	3.10141e-30	T_cells	FHL1
1.20516e-34	-1.34827	0.234	0.516	3.15486e-30	T_cells	SEC31A
1.55136e-34	-1.32788	0.45	0.666	4.06114e-30	T_cells	RTN4
1.86946e-34	-2.13051	0.065	0.294	4.89388e-30	T_cells	PAM
2.35216e-34	-1.64301	0.105	0.35	6.15749e-30	T_cells	TCF12
2.36771e-34	-1.77166	0.102	0.351	6.1982e-30	T_cells	WDR13
2.47319e-34	-1.13799	0.23	0.522	6.47433e-30	T_cells	OS9
2.81168e-34	-2.79268	0.197	0.444	7.36042e-30	T_cells	SOD2
3.35629e-34	1.0807	0.53	0.365	8.7861e-30	T_cells	JPT1
3.58942e-34	1.54765	0.417	0.234	9.39637e-30	T_cells	SUN2
4.07113e-34	-1.6479	0.049	0.266	1.06574e-29	T_cells	ZC2HC1A
4.83213e-34	-1.3849	0.175	0.449	1.26496e-29	T_cells	YIPF3
6.17589e-34	1.22854	0.503	0.329	1.61673e-29	T_cells	CCND2
7.36048e-34	-1.75727	0.127	0.375	1.92683e-29	T_cells	SNX9
8.35723e-34	-1.69156	0.102	0.351	2.18775e-29	T_cells	NANS
8.61753e-34	-2.39818	0.048	0.261	2.2559e-29	T_cells	NR2F6
9.91522e-34	1.05411	0.505	0.327	2.59561e-29	T_cells	C1orf56
1.01032e-33	1.50649	0.314	0.128	2.6448e-29	T_cells	EVI2A
1.03689e-33	-2.09589	0.086	0.323	2.71438e-29	T_cells	BMPR2
1.90492e-33	-2.42163	0.073	0.292	4.98669e-29	T_cells	MGST2
1.98745e-33	-1.59422	0.172	0.436	5.20275e-29	T_cells	FAM3C
2.01285e-33	1.34366	0.425	0.248	5.26924e-29	T_cells	RNPEPL1
2.3873e-33	-2.02188	0.09	0.321	6.24948e-29	T_cells	SLC39A6
2.73541e-33	-1.37194	0.119	0.369	7.16075e-29	T_cells	ZFYVE21
3.24511e-33	-2.811	0.062	0.272	8.49505e-29	T_cells	TGFBI
9.90522e-33	1.05063	0.513	0.361	2.59299e-28	T_cells	TLK1
1.45108e-32	-1.26641	0.162	0.429	3.79864e-28	T_cells	ROCK2
1.47092e-32	-1.79254	0.127	0.372	3.85058e-28	T_cells	OAT
1.58804e-32	1.69486	0.273	0.107	4.15717e-28	T_cells	LPXN
1.74063e-32	1.29477	0.311	0.138	4.55663e-28	T_cells	PITPNC1
2.40383e-32	-1.11238	0.335	0.595	6.29274e-28	T_cells	HSBP1
2.83214e-32	-2.09633	0.101	0.332	7.41398e-28	T_cells	GNAQ
2.84231e-32	-1.86948	0.113	0.349	7.44059e-28	T_cells	DAAM1
2.92086e-32	1.23073	0.381	0.205	7.64622e-28	T_cells	RAB27A
3.11258e-32	-1.21459	0.126	0.379	8.1481e-28	T_cells	CHID1
3.69357e-32	-1.78964	0.079	0.307	9.66902e-28	T_cells	ALDH7A1
3.88353e-32	-2.28334	0.05	0.258	1.01663e-27	T_cells	ATP6V0A1
5.44002e-32	-1.32749	0.264	0.527	1.42409e-27	T_cells	ARF4
5.45879e-32	-1.42487	0.125	0.372	1.429e-27	T_cells	MPST
6.91906e-32	-1.98149	0.117	0.358	1.81127e-27	T_cells	OAZ2
8.61334e-32	1.65956	0.258	0.098	2.2548e-27	T_cells	ARHGAP25
8.6425e-32	-1.26055	0.163	0.423	2.26243e-27	T_cells	BCAP29
9.79053e-32	1.10755	0.363	0.175	2.56296e-27	T_cells	MGAT4A
1.64889e-31	-1.36581	0.241	0.489	4.31645e-27	T_cells	MAGED2
1.65819e-31	-1.38539	0.199	0.471	4.3408e-27	T_cells	RAB1A
1.77368e-31	-1.58367	0.09	0.323	4.64314e-27	T_cells	TSEN34
2.04451e-31	1.46232	0.445	0.284	5.35211e-27	T_cells	CDKN1B
2.82828e-31	-2.10125	0.181	0.418	7.40388e-27	T_cells	REV3L
3.36409e-31	-3.68162	0.077	0.288	8.80651e-27	T_cells	CSF3R
3.58926e-31	-1.29995	0.234	0.505	9.39596e-27	T_cells	LPP
3.84007e-31	-1.72797	0.103	0.333	1.00525e-26	T_cells	HEBP1
3.95002e-31	-2.09663	0.073	0.284	1.03404e-26	T_cells	AHCY
4.60198e-31	-1.58976	0.11	0.343	1.20471e-26	T_cells	RUFY3
5.17625e-31	-2.23716	0.168	0.421	1.35504e-26	T_cells	SLC25A37
6.28976e-31	-2.67706	0.07	0.277	1.64653e-26	T_cells	AFDN
6.7261e-31	1.64476	0.327	0.159	1.76076e-26	T_cells	RNF166
8.49661e-31	1.02297	0.499	0.338	2.22424e-26	T_cells	KLF13
8.89262e-31	-1.53501	0.095	0.327	2.32791e-26	T_cells	DLGAP4
9.51048e-31	-2.08143	0.07	0.28	2.48965e-26	T_cells	PEA15
9.95933e-31	-1.71634	0.098	0.325	2.60715e-26	T_cells	P4HA1
1.80566e-30	-1.69624	0.26	0.52	4.72686e-26	T_cells	ASAH1
2.75242e-30	-2.1063	0.056	0.256	7.20529e-26	T_cells	IFT22
5.23097e-30	1.6358	0.374	0.211	1.36936e-25	T_cells	PRKACB
5.99153e-30	-1.70993	0.083	0.298	1.56846e-25	T_cells	TMED1
8.23805e-30	-2.24757	0.056	0.253	2.15656e-25	T_cells	TCEAL1
8.53574e-30	-1.31558	0.127	0.365	2.23449e-25	T_cells	SPTSSA
8.784e-30	-1.57228	0.099	0.325	2.29948e-25	T_cells	NFE2L1
9.21773e-30	-1.82133	0.068	0.273	2.41302e-25	T_cells	CFL2
1.29864e-29	1.37184	0.314	0.15	3.39958e-25	T_cells	TRAF5
1.52078e-29	-1.52638	0.085	0.3	3.98109e-25	T_cells	RTL8A
2.21057e-29	-1.93273	0.074	0.286	5.78682e-25	T_cells	SBF2
2.52098e-29	1.21292	0.458	0.307	6.59941e-25	T_cells	BIN1
4.54552e-29	-1.51109	0.102	0.326	1.18993e-24	T_cells	CEP170
4.76128e-29	-1.15594	0.136	0.382	1.24641e-24	T_cells	TMEM205
5.37519e-29	-1.6562	0.087	0.302	1.40712e-24	T_cells	SEC24D
9.06096e-29	-1.10274	0.356	0.598	2.37198e-24	T_cells	TMEM14C
9.3572e-29	-1.61758	0.09	0.308	2.44953e-24	T_cells	TCEA2
1.25749e-28	1.38047	0.468	0.328	3.29186e-24	T_cells	TMPO
1.33748e-28	1.02368	0.42	0.256	3.50127e-24	T_cells	DGKZ
1.35221e-28	1.91204	0.26	0.109	3.53982e-24	T_cells	SLF1
1.40175e-28	-1.70694	0.074	0.282	3.66949e-24	T_cells	WASL
1.50028e-28	-2.06498	0.072	0.275	3.92743e-24	T_cells	EPN2
1.74586e-28	-1.89563	0.066	0.268	4.57031e-24	T_cells	SPATS2
2.15294e-28	-1.695	0.13	0.35	5.63596e-24	T_cells	C20orf27
2.9557e-28	-2.69549	0.078	0.273	7.73744e-24	T_cells	CREG1
3.27781e-28	1.13409	0.326	0.157	8.58064e-24	T_cells	PREX1
3.58364e-28	1.63551	0.303	0.147	9.38125e-24	T_cells	NMT2
3.84818e-28	-2.17486	0.106	0.319	1.00738e-23	T_cells	SLC40A1
5.69057e-28	-1.379	0.147	0.384	1.48968e-23	T_cells	ATP2A2
6.35368e-28	1.03069	0.465	0.316	1.66327e-23	T_cells	ANXA6
8.59141e-28	-1.43943	0.075	0.282	2.24906e-23	T_cells	C5orf15
8.69997e-28	-1.23957	0.57	0.708	2.27748e-23	T_cells	ANXA2
8.76197e-28	-2.34748	0.362	0.541	2.29371e-23	T_cells	JUNB
9.55933e-28	-2.28294	0.09	0.295	2.50244e-23	T_cells	BACH1
1.9094e-27	-1.30272	0.37	0.584	4.99842e-23	T_cells	ZBTB20
2.1245e-27	-1.44214	0.131	0.358	5.56152e-23	T_cells	RHOQ
2.5012e-27	-1.57514	0.069	0.266	6.54763e-23	T_cells	MAGEF1
2.74523e-27	-3.14949	0.07	0.257	7.18647e-23	T_cells	RGS2
3.14704e-27	-1.50377	0.075	0.276	8.23832e-23	T_cells	TMCO3
4.0468e-27	-1.36095	0.183	0.419	1.05937e-22	T_cells	SPATS2L
5.56668e-27	-1.28706	0.168	0.408	1.45725e-22	T_cells	FNDC3A
5.93517e-27	-1.31329	0.199	0.431	1.55371e-22	T_cells	IMPDH2
6.33649e-27	-1.16082	0.155	0.388	1.65877e-22	T_cells	CREB3L2
6.62887e-27	1.63529	0.383	0.234	1.73531e-22	T_cells	HMOX2
6.73015e-27	-1.24032	0.176	0.416	1.76182e-22	T_cells	PDIA4
7.04527e-27	-1.09889	0.164	0.405	1.84431e-22	T_cells	CDK4
7.08334e-27	-1.41289	0.111	0.331	1.85428e-22	T_cells	VAMP3
7.19268e-27	1.00135	0.393	0.243	1.8829e-22	T_cells	COMMD8
7.89038e-27	-1.60997	0.087	0.293	2.06554e-22	T_cells	PCYOX1
8.30993e-27	-1.56485	0.193	0.419	2.17537e-22	T_cells	LIMA1
1.01871e-26	1.20961	0.445	0.307	2.66677e-22	T_cells	POLR3GL
2.65502e-26	-1.49826	0.114	0.332	6.9503e-22	T_cells	ERGIC1
3.36504e-26	-1.01752	0.175	0.422	8.80901e-22	T_cells	ARMCX3
3.4363e-26	-1.37983	0.13	0.349	8.99554e-22	T_cells	SPIN1
4.96171e-26	-1.57272	0.102	0.309	1.29888e-21	T_cells	CSNK1E
5.32302e-26	-2.55961	0.072	0.251	1.39346e-21	T_cells	MT1E
6.60343e-26	-1.61303	0.086	0.282	1.72865e-21	T_cells	CCNG2
8.13121e-26	-1.06834	0.211	0.463	2.12859e-21	T_cells	ARPC1A
8.73203e-26	-1.26226	0.105	0.311	2.28587e-21	T_cells	UBE2D1
9.40595e-26	-1.3078	0.17	0.404	2.46229e-21	T_cells	NPTN
1.0834e-25	1.02942	0.514	0.397	2.83611e-21	T_cells	FGFR1OP2
1.1012e-25	-1.35928	0.16	0.39	2.88272e-21	T_cells	FEZ2
1.28601e-25	-1.42131	0.122	0.339	3.36651e-21	T_cells	PLIN3
1.38063e-25	-1.09795	0.189	0.432	3.61421e-21	T_cells	TFG
1.86332e-25	-1.35922	0.234	0.467	4.87779e-21	T_cells	MYADM
2.36962e-25	-1.5337	0.094	0.296	6.20319e-21	T_cells	BDH2
4.83184e-25	-1.03165	0.278	0.531	1.26488e-20	T_cells	NENF
5.40633e-25	1.32942	0.432	0.293	1.41527e-20	T_cells	RAB8B
7.2827e-25	-1.32327	0.139	0.357	1.90647e-20	T_cells	PTOV1
7.57997e-25	-1.14678	0.211	0.453	1.98428e-20	T_cells	ADI1
7.99186e-25	-1.1946	0.13	0.342	2.09211e-20	T_cells	NRIP1
8.52185e-25	-1.24502	0.197	0.433	2.23085e-20	T_cells	RTN3
9.01206e-25	-1.08073	0.166	0.4	2.35918e-20	T_cells	GOLGA2
1.11385e-24	-2.83399	0.134	0.31	2.91584e-20	T_cells	CD9
1.11819e-24	-1.36329	0.082	0.274	2.92721e-20	T_cells	LRRC41
1.25996e-24	-1.78482	0.123	0.32	3.29831e-20	T_cells	HCFC1R1
1.60478e-24	-1.57424	0.078	0.266	4.20099e-20	T_cells	PLOD3
1.94294e-24	-1.42801	0.208	0.452	5.08622e-20	T_cells	AFF4
1.96791e-24	-1.30938	0.195	0.434	5.1516e-20	T_cells	PAIP1
2.28161e-24	-1.3102	0.164	0.385	5.9728e-20	T_cells	BEX4
2.35322e-24	-1.36051	0.15	0.366	6.16025e-20	T_cells	MCUR1
2.69126e-24	1.08198	0.332	0.182	7.04517e-20	T_cells	INPP4A
3.1991e-24	-1.66579	0.09	0.275	8.37462e-20	T_cells	HIC1
3.30111e-24	-1.33211	0.16	0.375	8.64164e-20	T_cells	TPP1
3.89772e-24	-1.84312	0.074	0.253	1.02035e-19	T_cells	GNS
4.61836e-24	1.19573	0.423	0.288	1.20899e-19	T_cells	LNPEP
4.87979e-24	-1.09344	0.359	0.602	1.27743e-19	T_cells	GTF2I
5.14795e-24	-1.3629	0.106	0.305	1.34763e-19	T_cells	MAGEH1
5.45748e-24	-2.11382	0.075	0.257	1.42866e-19	T_cells	SUN1
9.64867e-24	-1.06312	0.294	0.535	2.52583e-19	T_cells	NFE2L2
1.22448e-23	-2.14176	0.148	0.345	3.20543e-19	T_cells	PLSCR1
1.50518e-23	-1.7878	0.074	0.251	3.94026e-19	T_cells	SSFA2
1.84997e-23	-1.33739	0.171	0.387	4.84286e-19	T_cells	STX7
1.96407e-23	-1.54297	0.143	0.348	5.14155e-19	T_cells	CYSTM1
2.34862e-23	-1.03728	0.309	0.543	6.14822e-19	T_cells	KDELR2
3.24776e-23	-1.56932	0.107	0.297	8.502e-19	T_cells	MFSD1
3.5179e-23	-1.17234	0.158	0.377	9.20917e-19	T_cells	REEP3
3.87918e-23	-2.02589	0.35	0.511	1.01549e-18	T_cells	ZFP36
4.1848e-23	1.3436	0.352	0.212	1.0955e-18	T_cells	CNTRL
4.62755e-23	-1.70724	0.077	0.257	1.2114e-18	T_cells	SORBS3
4.65589e-23	-1.31663	0.151	0.367	1.21882e-18	T_cells	MED13L
4.77031e-23	-1.34305	0.135	0.341	1.24877e-18	T_cells	DTWD1
5.12907e-23	-1.08059	0.282	0.535	1.34269e-18	T_cells	CHD9
5.82705e-23	-1.0479	0.268	0.5	1.52541e-18	T_cells	VKORC1
6.28922e-23	-1.31191	0.192	0.414	1.64639e-18	T_cells	IRF2BP2
6.76626e-23	-1.91524	0.174	0.378	1.77127e-18	T_cells	CD55
7.20146e-23	-1.0595	0.136	0.349	1.8852e-18	T_cells	EIF2AK4
7.71852e-23	-1.13291	0.155	0.374	2.02055e-18	T_cells	AP2A1
9.97653e-23	-1.44144	0.085	0.265	2.61166e-18	T_cells	SCCPDH
1.17214e-22	-1.02893	0.294	0.528	3.06843e-18	T_cells	COMT
1.20978e-22	-1.06558	0.13	0.339	3.16696e-18	T_cells	TM2D2
1.24227e-22	-1.7887	0.188	0.39	3.25201e-18	T_cells	PPP1R15A
1.33014e-22	-1.47158	0.113	0.307	3.48203e-18	T_cells	MAP3K13
1.48545e-22	-1.03057	0.132	0.338	3.88861e-18	T_cells	CETN2
1.55184e-22	-1.17219	0.31	0.53	4.0624e-18	T_cells	CTNNB1
1.66021e-22	-1.16065	0.241	0.472	4.3461e-18	T_cells	TIMM13
1.91047e-22	-1.68624	0.09	0.271	5.00124e-18	T_cells	RNF24
2.45105e-22	-1.14309	0.252	0.491	6.41635e-18	T_cells	ACADVL
2.84472e-22	-1.02495	0.193	0.417	7.4469e-18	T_cells	SH3BP5
3.57799e-22	-1.28571	0.192	0.418	9.36647e-18	T_cells	ATP6V0D1
4.72993e-22	-1.3985	0.184	0.4	1.2382e-17	T_cells	MEF2A
4.73346e-22	1.68102	0.264	0.133	1.23912e-17	T_cells	TMEM120B
5.16716e-22	-1.00912	0.242	0.479	1.35266e-17	T_cells	AKR1A1
5.60941e-22	-1.04381	0.114	0.31	1.46843e-17	T_cells	TMED7
6.16334e-22	-1.27004	0.102	0.291	1.61344e-17	T_cells	UBXN6
6.24517e-22	1.55039	0.334	0.195	1.63486e-17	T_cells	ANKRD49
6.59623e-22	-1.35691	0.095	0.279	1.72676e-17	T_cells	TCAF1
6.81694e-22	1.18844	0.392	0.268	1.78454e-17	T_cells	SS18L2
1.0647e-21	-1.20121	0.215	0.45	2.78718e-17	T_cells	HADHB
1.20289e-21	-1.33682	0.167	0.374	3.14893e-17	T_cells	ANXA4
1.33606e-21	1.19981	0.293	0.159	3.49754e-17	T_cells	SP140L
1.58304e-21	1.31138	0.377	0.246	4.14409e-17	T_cells	CNOT6L
1.70579e-21	-1.0784	0.154	0.363	4.46542e-17	T_cells	SND1
1.83175e-21	-1.26372	0.166	0.383	4.79516e-17	T_cells	NIPSNAP2
1.93647e-21	-1.17244	0.09	0.269	5.06928e-17	T_cells	IMPAD1
2.04257e-21	-1.02811	0.248	0.479	5.34704e-17	T_cells	NDUFS4
2.65815e-21	-1.10871	0.154	0.365	6.95849e-17	T_cells	GANAB
3.99979e-21	-1.11415	0.101	0.283	1.04707e-16	T_cells	DERA
4.04044e-21	-1.01765	0.199	0.415	1.05771e-16	T_cells	CAT
4.47944e-21	-1.5793	0.115	0.302	1.17263e-16	T_cells	ARHGEF12
4.54064e-21	-1.02124	0.138	0.338	1.18865e-16	T_cells	SEC61A1
4.68196e-21	-1.0107	0.132	0.328	1.22564e-16	T_cells	HACD3
4.79498e-21	1.0287	0.269	0.132	1.25523e-16	T_cells	SEL1L3
5.97713e-21	-1.08495	0.135	0.331	1.56469e-16	T_cells	YWHAG
6.29694e-21	1.06149	0.275	0.14	1.64841e-16	T_cells	ARHGAP4
7.72305e-21	-1.6143	0.09	0.259	2.02174e-16	T_cells	ZMIZ1
7.96685e-21	-2.36507	0.111	0.275	2.08556e-16	T_cells	FBXO32
8.21507e-21	-1.45068	0.085	0.254	2.15054e-16	T_cells	ARHGAP10
9.76424e-21	-1.12827	0.119	0.308	2.55608e-16	T_cells	RYBP
1.02057e-20	1.21528	0.277	0.141	2.67165e-16	T_cells	INPP5D
1.09423e-20	-1.11743	0.152	0.355	2.86448e-16	T_cells	PCBD1
1.09815e-20	-1.51296	0.117	0.287	2.87474e-16	T_cells	LGALS9
1.3504e-20	-1.38581	0.111	0.298	3.53507e-16	T_cells	MBNL2
1.81958e-20	-1.74589	0.109	0.283	4.7633e-16	T_cells	NINJ1
1.84597e-20	-1.15616	0.135	0.33	4.83237e-16	T_cells	IFT57
1.88153e-20	-1.34743	0.134	0.324	4.92547e-16	T_cells	HEXB
1.90143e-20	-1.08429	0.287	0.501	4.97757e-16	T_cells	ZYX
3.08815e-20	-1.22783	0.101	0.277	8.08416e-16	T_cells	TGIF1
3.59341e-20	-1.98788	0.122	0.287	9.40683e-16	T_cells	GADD45A
6.60231e-20	-1.26942	0.192	0.396	1.72835e-15	T_cells	NAGK
6.88166e-20	-1.28413	0.095	0.265	1.80148e-15	T_cells	HYI
7.15241e-20	1.26419	0.45	0.358	1.87236e-15	T_cells	CORO1B
7.26206e-20	-1.09662	0.441	0.649	1.90106e-15	T_cells	SQSTM1
7.5401e-20	-1.48924	0.119	0.301	1.97385e-15	T_cells	PIK3C2A
1.04153e-19	-1.3928	0.107	0.284	2.72652e-15	T_cells	TNRC18
1.11829e-19	-1.16631	0.102	0.281	2.92746e-15	T_cells	SIL1
1.34083e-19	-3.53558	0.103	0.252	3.51004e-15	T_cells	CLU
1.74592e-19	-1.13377	0.371	0.58	4.57047e-15	T_cells	TMEM165
1.90672e-19	-1.36027	0.273	0.497	4.9914e-15	T_cells	SPAG9
2.383e-19	1.18315	0.328	0.188	6.23821e-15	T_cells	ITGA1
2.55246e-19	-1.69148	0.089	0.251	6.68183e-15	T_cells	AIG1
5.05992e-19	-1.12092	0.113	0.291	1.32459e-14	T_cells	ZNF593
6.0229e-19	-1.64217	0.106	0.272	1.57668e-14	T_cells	ECE1
6.3415e-19	-1.0505	0.135	0.321	1.66008e-14	T_cells	SDCCAG8
6.45822e-19	1.26026	0.416	0.314	1.69063e-14	T_cells	NOSIP
6.84094e-19	-1.21555	0.138	0.324	1.79082e-14	T_cells	METRN
7.68693e-19	-1.32118	0.142	0.323	2.01229e-14	T_cells	UBE2J1
8.65446e-19	-1.27363	0.143	0.328	2.26556e-14	T_cells	ASAP1
8.95421e-19	-1.03914	0.221	0.438	2.34403e-14	T_cells	DYNC1LI2
1.25298e-18	-1.00608	0.097	0.265	3.28005e-14	T_cells	ATP2C1
1.25973e-18	-1.67679	0.128	0.307	3.29771e-14	T_cells	MLXIP
1.33132e-18	-1.19067	0.106	0.273	3.48512e-14	T_cells	HSDL2
1.91024e-18	-1.67544	0.111	0.28	5.00063e-14	T_cells	CHSY1
2.29484e-18	1.44288	0.25	0.134	6.00744e-14	T_cells	ZBTB25
2.29961e-18	-1.07931	0.126	0.307	6.01992e-14	T_cells	WDR45
2.30415e-18	1.079	0.419	0.316	6.0318e-14	T_cells	DNMT1
2.41564e-18	1.08519	0.306	0.179	6.32366e-14	T_cells	LYSMD2
2.51256e-18	-1.23572	0.658	0.698	6.57738e-14	T_cells	TXN
3.08266e-18	-1.0138	0.119	0.297	8.06979e-14	T_cells	EIF4EBP1
3.1412e-18	-1.04205	0.139	0.326	8.22303e-14	T_cells	DAP
3.54239e-18	-1.37426	0.132	0.311	9.27326e-14	T_cells	HGSNAT
4.2855e-18	-1.07993	0.128	0.306	1.12186e-13	T_cells	TMEM263
4.37366e-18	1.49446	0.266	0.147	1.14494e-13	T_cells	SLC16A7
4.74889e-18	-1.02689	0.156	0.344	1.24316e-13	T_cells	BAD
5.86524e-18	-1.39775	0.131	0.309	1.5354e-13	T_cells	NF1
6.54612e-18	-1.22403	0.415	0.59	1.71364e-13	T_cells	SDCBP
1.10587e-17	-2.14467	0.185	0.352	2.89496e-13	T_cells	FABP5
1.33688e-17	-1.16119	0.127	0.297	3.49968e-13	T_cells	ANO6
1.72e-17	-1.05573	0.11	0.278	4.50262e-13	T_cells	KDM5B
1.7217e-17	-1.5486	0.228	0.41	4.50706e-13	T_cells	SPTBN1
2.30681e-17	1.43022	0.289	0.175	6.03878e-13	T_cells	LYAR
2.89625e-17	-1.15538	0.099	0.256	7.5818e-13	T_cells	ARMT1
3.04815e-17	-1.09558	0.167	0.348	7.97944e-13	T_cells	VGLL4
3.38927e-17	-1.54784	0.114	0.273	8.87243e-13	T_cells	TET2
3.92872e-17	-1.00372	0.256	0.459	1.02846e-12	T_cells	NAA20
4.35898e-17	-1.08914	0.179	0.349	1.14109e-12	T_cells	ZEB1
4.43097e-17	-1.02603	0.105	0.266	1.15994e-12	T_cells	MIB1
5.04268e-17	-1.14753	0.262	0.46	1.32007e-12	T_cells	HIF1A
7.51513e-17	-1.34319	0.522	0.649	1.96731e-12	T_cells	VMP1
7.62365e-17	-1.6114	0.106	0.261	1.99572e-12	T_cells	DSE
8.34113e-17	-1.09219	0.174	0.359	2.18354e-12	T_cells	STX12
8.55441e-17	-1.0496	0.135	0.308	2.23937e-12	T_cells	PRKRA
8.78397e-17	-1.78851	0.347	0.544	2.29947e-12	T_cells	CTSD
1.0716e-16	-1.58654	0.106	0.265	2.80522e-12	T_cells	SAMD4B
1.91344e-16	1.22658	0.362	0.259	5.00899e-12	T_cells	LPIN2
2.00131e-16	1.05213	0.317	0.198	5.23903e-12	T_cells	RABGAP1L
2.27669e-16	-1.3612	0.115	0.272	5.95992e-12	T_cells	TBL1X
2.50209e-16	-1.30348	0.125	0.286	6.54997e-12	T_cells	ERC1
2.69183e-16	-1.19118	0.101	0.256	7.04668e-12	T_cells	TP53BP1
2.80578e-16	-1.42702	0.248	0.434	7.34496e-12	T_cells	HSPA1A
2.95712e-16	1.33928	0.322	0.212	7.74114e-12	T_cells	PSMB10
3.09729e-16	1.0373	0.258	0.147	8.10807e-12	T_cells	CRLF3
3.3087e-16	-1.12588	0.166	0.346	8.66151e-12	T_cells	SNTB2
3.46134e-16	1.21381	0.342	0.24	9.06109e-12	T_cells	CHCHD7
3.52655e-16	-1.48236	0.101	0.253	9.2318e-12	T_cells	H6PD
4.53175e-16	-1.26818	0.163	0.338	1.18632e-11	T_cells	STAT2
5.19858e-16	-2.48677	0.265	0.401	1.36088e-11	T_cells	HLA-DRA
5.27871e-16	-1.1061	0.109	0.264	1.38186e-11	T_cells	CLOCK
5.71949e-16	-1.12416	0.127	0.289	1.49725e-11	T_cells	CBR1
5.85659e-16	1.11483	0.401	0.31	1.53314e-11	T_cells	TMEM243
6.55155e-16	-1.11645	0.226	0.423	1.71506e-11	T_cells	FLOT1
8.1395e-16	-1.05952	0.114	0.27	2.13076e-11	T_cells	RALB
8.63054e-16	-1.06429	0.103	0.256	2.2593e-11	T_cells	MAP4K5
1.26104e-15	-1.2999	0.106	0.258	3.30116e-11	T_cells	ISOC2
1.35948e-15	-1.2136	0.128	0.291	3.55885e-11	T_cells	FOXO3
1.3792e-15	-1.01465	0.156	0.335	3.61046e-11	T_cells	PGRMC2
1.41346e-15	1.09442	0.283	0.175	3.70016e-11	T_cells	SIRT7
2.23835e-15	-1.63576	0.177	0.345	5.85955e-11	T_cells	SEC14L1
2.82317e-15	-1.07704	0.106	0.256	7.39048e-11	T_cells	PAPSS1
3.57423e-15	-1.3947	0.156	0.326	9.35661e-11	T_cells	PDXK
3.65323e-15	-1.13542	0.174	0.348	9.56343e-11	T_cells	ATP6AP1
5.31603e-15	1.11255	0.299	0.193	1.39163e-10	T_cells	SFXN1
5.52265e-15	-1.12932	0.114	0.264	1.44572e-10	T_cells	ISOC1
6.00633e-15	1.05805	0.352	0.259	1.57234e-10	T_cells	BOLA3
1.13186e-14	1.02134	0.366	0.272	2.96297e-10	T_cells	TRABD
1.70463e-14	-1.00416	0.134	0.289	4.46239e-10	T_cells	KCTD20
1.72192e-14	-1.94019	0.134	0.257	4.50765e-10	T_cells	HLA-DRB5
2.04414e-14	-1.14744	0.135	0.289	5.35114e-10	T_cells	CCDC6
2.08436e-14	-1.01403	0.383	0.568	5.45645e-10	T_cells	ATP6V0B
2.1192e-14	-1.08295	0.172	0.346	5.54765e-10	T_cells	NUMB
2.34371e-14	-1.37255	0.131	0.286	6.13536e-10	T_cells	BNIP3
2.60044e-14	1.00002	0.356	0.26	6.80744e-10	T_cells	HAGH
3.03203e-14	1.49985	0.26	0.159	7.93724e-10	T_cells	AL133453.1
3.19937e-14	1.4149	0.307	0.215	8.37531e-10	T_cells	CCDC167
3.44564e-14	-1.03895	0.241	0.432	9.02e-10	T_cells	SREK1
7.2289e-14	1.13864	0.285	0.183	1.89238e-09	T_cells	ORAI1
1.07075e-13	-1.0598	0.118	0.263	2.803e-09	T_cells	RABGAP1
1.19073e-13	1.09182	0.425	0.344	3.11708e-09	T_cells	PBXIP1
1.65701e-13	-1.35716	0.115	0.257	4.33773e-09	T_cells	AKT3
2.27579e-13	-1.05689	0.309	0.492	5.95756e-09	T_cells	TKT
2.68715e-13	-1.39602	0.351	0.515	7.03442e-09	T_cells	LITAF
2.85467e-13	1.25516	0.339	0.253	7.47294e-09	T_cells	PCID2
4.94018e-13	1.14337	0.281	0.187	1.29324e-08	T_cells	PPP6R1
4.97234e-13	-1.15814	0.143	0.294	1.30166e-08	T_cells	FBXO11
5.1874e-13	1.31782	0.257	0.162	1.35796e-08	T_cells	SMIM27
8.22313e-13	1.31446	0.272	0.178	2.15265e-08	T_cells	PHTF2
8.5969e-13	1.10021	0.344	0.26	2.2505e-08	T_cells	RNF167
1.04867e-12	-1.06151	0.152	0.306	2.7452e-08	T_cells	PPFIA1
3.46319e-12	-1.20816	0.159	0.306	9.06593e-08	T_cells	HDAC7
4.44144e-12	-1.0668	0.119	0.253	1.16268e-07	T_cells	ZHX1
5.68386e-12	-1.38212	0.399	0.55	1.48792e-07	T_cells	HERPUD1
7.93509e-12	-1.05866	0.199	0.359	2.07725e-07	T_cells	NFAT5
8.64073e-12	-1.03493	0.135	0.272	2.26197e-07	T_cells	NRBF2
8.91693e-12	-1.05732	0.205	0.366	2.33427e-07	T_cells	MAT2A
1.35822e-11	1.01707	0.293	0.209	3.55554e-07	T_cells	PACS1
1.78059e-11	1.05593	0.347	0.266	4.66124e-07	T_cells	GNPTAB
1.79781e-11	-1.06772	0.336	0.509	4.70631e-07	T_cells	TACC1
1.93563e-11	-1.40366	0.184	0.325	5.06709e-07	T_cells	MIDN
2.38201e-11	1.04519	0.384	0.322	6.23561e-07	T_cells	ZNRD1
3.87652e-11	-1.62171	0.142	0.28	1.01479e-06	T_cells	ABCD4
4.78563e-11	-1.31592	0.174	0.315	1.25278e-06	T_cells	CNDP2
5.92895e-11	1.12475	0.29	0.206	1.55208e-06	T_cells	ERN1
6.09811e-11	1.32178	0.315	0.247	1.59636e-06	T_cells	NUDT1
9.55382e-11	-1.06527	0.14	0.266	2.501e-06	T_cells	TWISTNB
1.33298e-10	-1.04289	0.138	0.268	3.48947e-06	T_cells	FKBP4
1.41463e-10	-2.10795	0.261	0.36	3.70323e-06	T_cells	HLA-DRB1
2.85067e-10	-1.00045	0.245	0.389	7.4625e-06	T_cells	LAP3
5.69367e-10	-1.01722	0.229	0.377	1.49049e-05	T_cells	UBE2H
6.09395e-10	-1.65025	0.379	0.497	1.59527e-05	T_cells	MT2A
9.63587e-10	-1.17903	0.168	0.292	2.52248e-05	T_cells	LTA4H
1.12264e-09	-2.12583	0.22	0.321	2.93885e-05	T_cells	LYZ
1.86399e-09	1.28069	0.257	0.182	4.87955e-05	T_cells	MALT1
2.05329e-09	-1.10333	0.27	0.396	5.3751e-05	T_cells	IFI6
2.34266e-09	-1.01087	0.2	0.343	6.13261e-05	T_cells	HIPK3
2.40039e-09	-1.1642	0.177	0.301	6.28375e-05	T_cells	PIM3
4.83605e-09	-1.18663	0.14	0.251	0.000126598	T_cells	ATP6V1B2
8.28805e-09	-2.36694	0.162	0.258	0.000216965	T_cells	SPRY1
1.79014e-08	-1.15269	0.158	0.27	0.000468622	T_cells	CCDC71L
2.4515e-08	1.29153	0.266	0.206	0.000641753	T_cells	MZT1
3.30283e-08	1.32234	0.25	0.186	0.000864614	T_cells	THOC3
3.90352e-08	1.0483	0.253	0.186	0.00102186	T_cells	C12orf65
9.88682e-08	1.22328	0.302	0.252	0.00258817	T_cells	ITGAE
1.23668e-07	1.13028	0.252	0.191	0.00323738	T_cells	ASF1A
1.5453e-07	-1.30318	0.299	0.397	0.00404528	T_cells	BTG2
2.20753e-07	-1.34765	0.211	0.323	0.00577888	T_cells	NDRG1
3.77075e-07	-1.28945	0.452	0.301	0.00987106	T_cells	CTSS
8.68813e-07	-1.93365	0.177	0.25	0.0227438	T_cells	HLA-DQB1
1.70198e-06	1.09733	0.275	0.231	0.0445544	T_cells	SKA2
0	2.51422	0.885	0.157	0	Smooth_muscle_cells	COL3A1
0	2.84153	0.92	0.203	0	Smooth_muscle_cells	CALD1
0	2.26726	0.876	0.169	0	Smooth_muscle_cells	COL1A1
0	3.77786	0.836	0.133	0	Smooth_muscle_cells	TPM2
0	3.31345	0.789	0.087	0	Smooth_muscle_cells	RARRES2
0	3.54802	0.82	0.119	0	Smooth_muscle_cells	NR2F2
0	5.22582	0.733	0.057	0	Smooth_muscle_cells	RAMP1
0	4.83403	0.776	0.118	0	Smooth_muscle_cells	RBP1
1.55395e-306	5.19431	0.647	0.023	4.06792e-302	Smooth_muscle_cells	SEMA5A
7.59434e-306	4.12208	0.78	0.119	1.98805e-301	Smooth_muscle_cells	IGFBP2
7.62895e-302	2.65479	0.784	0.079	1.99711e-297	Smooth_muscle_cells	C1S
1.34393e-301	5.52591	0.641	0.025	3.51813e-297	Smooth_muscle_cells	ADRA2C
1.82411e-299	1.96336	0.85	0.125	4.77517e-295	Smooth_muscle_cells	COL6A2
1.99526e-293	2.63753	0.836	0.151	5.22318e-289	Smooth_muscle_cells	SPARC
2.38421e-293	2.69852	0.761	0.09	6.2414e-289	Smooth_muscle_cells	IGFBP6
8.47464e-293	2.51447	0.775	0.083	2.21849e-288	Smooth_muscle_cells	C1R
3.44867e-285	3.44676	0.723	0.079	9.02792e-281	Smooth_muscle_cells	TGFB1I1
1.70492e-283	1.17105	0.817	0.123	4.46314e-279	Smooth_muscle_cells	DCN
5.71311e-281	4.70657	0.652	0.046	1.49558e-276	Smooth_muscle_cells	TBX3
9.5969e-281	2.09165	0.81	0.118	2.51228e-276	Smooth_muscle_cells	COL6A1
2.66732e-279	1.18935	0.842	0.15	6.98251e-275	Smooth_muscle_cells	COL1A2
5.19893e-278	3.06308	0.695	0.056	1.36098e-273	Smooth_muscle_cells	PRRX1
9.57453e-278	4.43978	0.65	0.046	2.50642e-273	Smooth_muscle_cells	ISLR
2.2296e-276	4.3518	0.632	0.035	5.83666e-272	Smooth_muscle_cells	CDH11
3.29079e-276	5.08049	0.629	0.034	8.61463e-272	Smooth_muscle_cells	TWIST1
1.02223e-275	3.52483	0.669	0.049	2.676e-271	Smooth_muscle_cells	PDGFRA
1.48963e-269	4.90138	0.595	0.024	3.89956e-265	Smooth_muscle_cells	ALDH1A2
1.20595e-268	3.32021	0.661	0.05	3.15694e-264	Smooth_muscle_cells	CPXM1
3.25698e-267	3.39108	0.732	0.104	8.52613e-263	Smooth_muscle_cells	HTRA1
4.18411e-266	3.30142	0.689	0.068	1.09532e-261	Smooth_muscle_cells	NDN
4.41396e-264	3.67648	0.654	0.057	1.15549e-259	Smooth_muscle_cells	KANK2
3.01485e-261	2.94105	0.698	0.076	7.89227e-257	Smooth_muscle_cells	PCOLCE
2.01635e-258	6.04253	0.554	0.016	5.27841e-254	Smooth_muscle_cells	RORB
6.20539e-258	3.37028	0.645	0.054	1.62445e-253	Smooth_muscle_cells	GJA1
3.7115e-257	3.31387	0.686	0.077	9.71596e-253	Smooth_muscle_cells	COL4A2
1.08766e-255	3.04188	0.727	0.111	2.84729e-251	Smooth_muscle_cells	SERPINH1
1.03872e-253	1.90923	0.753	0.11	2.71917e-249	Smooth_muscle_cells	FBLN1
1.63272e-253	4.45333	0.586	0.033	4.27413e-249	Smooth_muscle_cells	OSR2
2.58601e-253	3.23754	0.698	0.092	6.76965e-249	Smooth_muscle_cells	PKIG
5.61144e-251	4.24146	0.635	0.053	1.46896e-246	Smooth_muscle_cells	PDGFRB
6.32277e-249	2.53147	0.905	0.573	1.65517e-244	Smooth_muscle_cells	LGALS1
7.35572e-247	2.76123	0.707	0.096	1.92558e-242	Smooth_muscle_cells	C9orf3
3.40537e-246	2.74467	0.721	0.109	8.91458e-242	Smooth_muscle_cells	MMP2
1.79812e-245	2.65833	0.77	0.151	4.70711e-241	Smooth_muscle_cells	NBL1
2.38542e-245	3.32858	0.717	0.112	6.24454e-241	Smooth_muscle_cells	MYL9
6.4383e-243	2.48246	0.697	0.089	1.68542e-238	Smooth_muscle_cells	COL6A3
1.19728e-242	4.79134	0.589	0.046	3.13424e-238	Smooth_muscle_cells	APCDD1
7.15242e-242	4.64	0.541	0.02	1.87236e-237	Smooth_muscle_cells	TWIST2
1.10692e-240	3.05261	0.774	0.187	2.8977e-236	Smooth_muscle_cells	SOX4
1.10901e-239	2.00792	0.703	0.088	2.90316e-235	Smooth_muscle_cells	AEBP1
3.84451e-239	3.52193	0.723	0.155	1.00642e-234	Smooth_muscle_cells	MDK
3.07907e-237	2.78637	0.637	0.058	8.06039e-233	Smooth_muscle_cells	MXRA8
8.1232e-237	3.25221	0.601	0.046	2.12649e-232	Smooth_muscle_cells	EMX2
4.89088e-234	3.91367	0.554	0.031	1.28033e-229	Smooth_muscle_cells	PXDN
4.25031e-233	2.35932	0.82	0.204	1.11265e-228	Smooth_muscle_cells	IGFBP4
1.19773e-232	2.72463	0.69	0.098	3.13542e-228	Smooth_muscle_cells	LUM
2.73118e-232	3.44078	0.567	0.036	7.14967e-228	Smooth_muscle_cells	CD248
5.31442e-232	3.34418	0.601	0.055	1.39121e-227	Smooth_muscle_cells	PTK7
1.66604e-231	2.56456	0.823	0.294	4.36136e-227	Smooth_muscle_cells	SELENOM
2.25336e-231	3.38625	0.581	0.044	5.89885e-227	Smooth_muscle_cells	PGR
2.0418e-227	3.48961	0.589	0.052	5.34503e-223	Smooth_muscle_cells	NID1
9.51792e-227	6.19451	0.475	0.005	2.4916e-222	Smooth_muscle_cells	WNT2
1.73518e-225	3.87324	0.6	0.065	4.54235e-221	Smooth_muscle_cells	ECM1
8.54023e-223	4.57541	0.522	0.026	2.23566e-218	Smooth_muscle_cells	HAND2
4.31844e-222	2.5432	0.831	0.287	1.13048e-217	Smooth_muscle_cells	TPM1
1.54615e-221	6.5971	0.509	0.025	4.04752e-217	Smooth_muscle_cells	MMP11
2.26246e-221	2.97893	0.643	0.083	5.92266e-217	Smooth_muscle_cells	COL4A1
4.16869e-221	2.96627	0.615	0.067	1.09128e-216	Smooth_muscle_cells	ID4
4.92045e-221	2.699	0.641	0.08	1.28807e-216	Smooth_muscle_cells	LAMB1
1.57178e-220	2.92447	0.61	0.064	4.11461e-216	Smooth_muscle_cells	EFEMP2
4.72525e-218	2.79688	0.721	0.157	1.23698e-213	Smooth_muscle_cells	PALLD
9.63857e-216	3.04948	0.571	0.049	2.52318e-211	Smooth_muscle_cells	EMILIN1
6.26011e-215	5.46458	0.499	0.022	1.63877e-210	Smooth_muscle_cells	SYNPO2
9.6477e-212	2.72167	0.606	0.067	2.52558e-207	Smooth_muscle_cells	TMEM98
2.64868e-210	2.04677	0.731	0.153	6.93371e-206	Smooth_muscle_cells	TCEAL9
4.80285e-210	2.49466	0.716	0.161	1.25729e-205	Smooth_muscle_cells	RAB34
5.60976e-210	2.82751	0.599	0.062	1.46852e-205	Smooth_muscle_cells	BGN
1.17846e-209	2.13869	0.855	0.297	3.08498e-205	Smooth_muscle_cells	IGFBP7
7.38524e-209	3.98718	0.538	0.045	1.93331e-204	Smooth_muscle_cells	HOXA10
2.62254e-208	1.73568	0.693	0.108	6.86528e-204	Smooth_muscle_cells	PBX1
2.83909e-208	3.01751	0.584	0.061	7.43216e-204	Smooth_muscle_cells	SPON1
1.56292e-207	-4.17213	0.092	0.695	4.09141e-203	Smooth_muscle_cells	SRGN
2.53718e-207	3.03175	0.558	0.05	6.64184e-203	Smooth_muscle_cells	SDC2
1.46138e-206	3.82778	0.494	0.024	3.82559e-202	Smooth_muscle_cells	HAND2-AS1
3.972e-205	3.47936	0.573	0.061	1.03979e-200	Smooth_muscle_cells	CRISPLD2
5.16652e-205	2.71109	0.589	0.062	1.35249e-200	Smooth_muscle_cells	COL5A2
6.50694e-205	4.12754	0.52	0.042	1.70339e-200	Smooth_muscle_cells	WNT5A
1.5116e-202	1.63163	0.673	0.117	3.95705e-198	Smooth_muscle_cells	APOE
1.28607e-200	3.01006	0.54	0.052	3.36667e-196	Smooth_muscle_cells	ESR1
1.77647e-200	3.85115	0.499	0.031	4.65045e-196	Smooth_muscle_cells	CLMP
5.55921e-199	-5.2149	0.049	0.641	1.45529e-194	Smooth_muscle_cells	PTPRC
5.663e-199	2.23088	0.717	0.157	1.48246e-194	Smooth_muscle_cells	BEX3
1.30524e-198	2.78651	0.688	0.153	3.41687e-194	Smooth_muscle_cells	SPON2
1.37617e-198	4.67189	0.514	0.04	3.60254e-194	Smooth_muscle_cells	CARMN
8.26588e-197	-2.33144	0.769	0.882	2.16384e-192	Smooth_muscle_cells	HLA-B
1.21478e-196	2.99893	0.463	0.017	3.18005e-192	Smooth_muscle_cells	MME
1.10411e-195	4.70768	0.462	0.022	2.89033e-191	Smooth_muscle_cells	IGF2.1
8.13105e-195	3.69819	0.47	0.023	2.12855e-190	Smooth_muscle_cells	SNCAIP
3.72069e-194	1.74308	0.674	0.123	9.74003e-190	Smooth_muscle_cells	SERPINF1
5.29562e-194	3.12675	0.585	0.085	1.38629e-189	Smooth_muscle_cells	INAFM1
6.29593e-194	2.15236	0.593	0.077	1.64815e-189	Smooth_muscle_cells	FBLIM1
1.12626e-193	3.76689	0.665	0.153	2.94831e-189	Smooth_muscle_cells	TAGLN
4.98897e-193	2.16184	0.721	0.161	1.30601e-188	Smooth_muscle_cells	SERPING1
4.53171e-192	2.83319	0.54	0.054	1.18631e-187	Smooth_muscle_cells	P4HA2
1.36764e-191	2.21092	0.669	0.124	3.58022e-187	Smooth_muscle_cells	MFGE8
3.31874e-190	2.6219	0.537	0.052	8.6878e-186	Smooth_muscle_cells	COL5A1
5.1945e-190	1.88258	0.567	0.063	1.35982e-185	Smooth_muscle_cells	CTSK
7.05703e-190	2.31904	0.539	0.053	1.84739e-185	Smooth_muscle_cells	MEIS1
9.6865e-190	1.63158	0.645	0.102	2.53573e-185	Smooth_muscle_cells	PRSS23
1.98095e-188	2.33726	0.664	0.137	5.18574e-184	Smooth_muscle_cells	VCAN
3.87303e-188	2.23381	0.6	0.086	1.01388e-183	Smooth_muscle_cells	RBPMS
6.67603e-188	1.91195	0.755	0.188	1.74765e-183	Smooth_muscle_cells	S100A13
6.83101e-188	2.81727	0.553	0.065	1.78822e-183	Smooth_muscle_cells	AR
7.97132e-188	2.24256	0.704	0.179	2.08673e-183	Smooth_muscle_cells	RCN1
1.72976e-187	2.83429	0.665	0.138	4.52816e-183	Smooth_muscle_cells	CDKN1C
9.08718e-187	4.81105	0.409	0.006	2.37884e-182	Smooth_muscle_cells	STRA6
8.05294e-186	2.43151	0.63	0.1	2.1081e-181	Smooth_muscle_cells	CAVIN3
1.79474e-185	2.91569	0.631	0.128	4.69827e-181	Smooth_muscle_cells	TGM2
1.55234e-184	4.18759	0.445	0.022	4.0637e-180	Smooth_muscle_cells	HOXA11
8.86439e-183	4.77293	0.396	0.004	2.32052e-178	Smooth_muscle_cells	LAMC3
5.4732e-182	2.19396	0.744	0.222	1.43278e-177	Smooth_muscle_cells	KCNQ1OT1
6.56401e-182	5.4224	0.398	0.006	1.71833e-177	Smooth_muscle_cells	MUM1L1
3.58323e-181	4.67873	0.545	0.076	9.38017e-177	Smooth_muscle_cells	IGFBP3
5.44618e-181	3.36641	0.505	0.049	1.4257e-176	Smooth_muscle_cells	F3
7.44647e-181	1.4879	0.734	0.158	1.94934e-176	Smooth_muscle_cells	CNN3
1.03479e-180	1.84322	0.848	0.422	2.70886e-176	Smooth_muscle_cells	PTMS
1.47293e-180	2.73565	0.517	0.051	3.85584e-176	Smooth_muscle_cells	PLEKHH2
1.50233e-180	3.57078	0.466	0.034	3.9328e-176	Smooth_muscle_cells	TMEM45A
2.01566e-180	1.7856	0.87	0.669	5.27659e-176	Smooth_muscle_cells	CD81
2.64298e-180	2.5673	0.638	0.127	6.91878e-176	Smooth_muscle_cells	PLEKHA5
3.61515e-180	4.26834	0.446	0.024	9.46375e-176	Smooth_muscle_cells	LMOD1
4.59066e-180	3.00008	0.519	0.054	1.20174e-175	Smooth_muscle_cells	RND3
3.14163e-179	2.62956	0.557	0.073	8.22417e-175	Smooth_muscle_cells	PDLIM4
4.49741e-179	3.63186	0.466	0.033	1.17733e-174	Smooth_muscle_cells	ANTXR1
6.62244e-179	1.87884	0.872	0.395	1.73362e-174	Smooth_muscle_cells	IFITM3
3.80409e-178	3.84793	0.437	0.022	9.95836e-174	Smooth_muscle_cells	PCSK1N
1.16539e-177	2.68223	0.45	0.026	3.05076e-173	Smooth_muscle_cells	SEZ6L2
1.17166e-177	2.26746	0.521	0.057	3.06717e-173	Smooth_muscle_cells	COL15A1
1.17273e-177	2.46151	0.658	0.155	3.06997e-173	Smooth_muscle_cells	EVA1B
1.34235e-177	2.57628	0.536	0.063	3.51401e-173	Smooth_muscle_cells	PARVA
2.00139e-177	2.43025	0.654	0.151	5.23924e-173	Smooth_muscle_cells	MAP3K20
5.74377e-176	1.87053	0.829	0.447	1.5036e-171	Smooth_muscle_cells	LAPTM4A
9.83506e-176	4.80074	0.42	0.018	2.57462e-171	Smooth_muscle_cells	WNT4
5.9831e-175	2.05452	0.727	0.196	1.56626e-170	Smooth_muscle_cells	MXRA7
9.42344e-175	3.70755	0.453	0.031	2.46687e-170	Smooth_muscle_cells	PAMR1
1.47076e-174	1.65258	0.74	0.217	3.85016e-170	Smooth_muscle_cells	RAB13
1.90601e-173	-4.54103	0.042	0.583	4.98955e-169	Smooth_muscle_cells	LAPTM5
1.79936e-172	2.67888	0.557	0.093	4.71037e-168	Smooth_muscle_cells	ZNF516
4.79241e-172	1.85005	0.635	0.132	1.25456e-167	Smooth_muscle_cells	IL1R1
1.05388e-171	4.79454	0.558	0.093	2.75885e-167	Smooth_muscle_cells	ACTA2
2.31082e-171	3.13986	0.722	0.251	6.04928e-167	Smooth_muscle_cells	PGRMC1
3.01382e-171	1.9347	0.725	0.221	7.88959e-167	Smooth_muscle_cells	MARCKSL1
5.17075e-171	2.62232	0.496	0.051	1.3536e-166	Smooth_muscle_cells	FKBP7
6.65781e-171	1.96562	0.684	0.157	1.74288e-166	Smooth_muscle_cells	COL18A1
1.50189e-170	3.92028	0.419	0.021	3.93165e-166	Smooth_muscle_cells	SDK1
2.70998e-169	2.15373	0.601	0.115	7.09419e-165	Smooth_muscle_cells	FAM114A1
4.34544e-169	2.36589	0.493	0.048	1.13755e-164	Smooth_muscle_cells	FAP
6.1034e-169	2.75925	0.526	0.071	1.59775e-164	Smooth_muscle_cells	RASSF8
5.60439e-168	1.40829	0.607	0.099	1.46712e-163	Smooth_muscle_cells	FSTL1
1.69983e-167	2.51731	0.612	0.124	4.44982e-163	Smooth_muscle_cells	PMEPA1
1.85071e-167	2.04654	0.551	0.077	4.84478e-163	Smooth_muscle_cells	RBFOX2
3.41672e-167	3.48181	0.419	0.023	8.9443e-163	Smooth_muscle_cells	TPST1
3.51296e-167	4.11218	0.4	0.016	9.19623e-163	Smooth_muscle_cells	PRLR
1.01153e-166	2.43858	0.582	0.097	2.64798e-162	Smooth_muscle_cells	LHFPL6
1.36665e-166	2.82691	0.468	0.041	3.57763e-162	Smooth_muscle_cells	GPX8
2.60512e-166	2.69241	0.495	0.056	6.81967e-162	Smooth_muscle_cells	GOLM1
3.92334e-166	2.24564	0.777	0.315	1.02705e-161	Smooth_muscle_cells	TCEAL4
5.2112e-165	-3.50915	0.131	0.644	1.36419e-160	Smooth_muscle_cells	ARHGDIB
5.78256e-165	-3.75887	0.074	0.595	1.51376e-160	Smooth_muscle_cells	GMFG
7.28049e-165	3.97655	0.416	0.023	1.90589e-160	Smooth_muscle_cells	MEIS3
4.24624e-164	-4.92878	0.056	0.573	1.11158e-159	Smooth_muscle_cells	CORO1A
2.08943e-162	5.48198	0.443	0.043	5.46971e-158	Smooth_muscle_cells	C11orf96
3.15405e-162	2.66673	0.479	0.053	8.25668e-158	Smooth_muscle_cells	MYLK
6.15189e-162	2.72457	0.477	0.049	1.61044e-157	Smooth_muscle_cells	FKBP10
6.89871e-162	2.64101	0.53	0.074	1.80594e-157	Smooth_muscle_cells	MEG3
1.19434e-161	-5.10863	0.029	0.547	3.12653e-157	Smooth_muscle_cells	HCST
1.35823e-161	5.42191	0.37	0.009	3.55557e-157	Smooth_muscle_cells	HOXD11
1.62679e-161	3.70334	0.424	0.028	4.2586e-157	Smooth_muscle_cells	WT1
5.27655e-161	2.9814	0.438	0.036	1.38129e-156	Smooth_muscle_cells	SNHG18
6.15655e-161	4.11252	0.404	0.021	1.61166e-156	Smooth_muscle_cells	NRXN2
1.17115e-160	2.37958	0.641	0.154	3.06583e-156	Smooth_muscle_cells	FAM213A
2.06058e-160	1.48117	0.546	0.078	5.3942e-156	Smooth_muscle_cells	FBN1
4.18423e-160	2.82272	0.464	0.046	1.09535e-155	Smooth_muscle_cells	SMARCA1
1.64477e-159	-5.87067	0.038	0.546	4.30569e-155	Smooth_muscle_cells	CD52
1.03951e-158	2.10405	0.515	0.066	2.72124e-154	Smooth_muscle_cells	OLFML3
1.30318e-158	1.5952	0.871	0.574	3.41147e-154	Smooth_muscle_cells	TPM4
1.64616e-157	1.79927	0.558	0.095	4.30931e-153	Smooth_muscle_cells	FARP1
1.68768e-157	1.00326	0.506	0.068	4.41802e-153	Smooth_muscle_cells	SFRP4
2.26907e-157	-5.05752	0.025	0.532	5.93997e-153	Smooth_muscle_cells	CD48
3.16688e-157	3.71002	0.395	0.02	8.29026e-153	Smooth_muscle_cells	TCEAL7
4.09562e-157	2.67486	0.452	0.043	1.07215e-152	Smooth_muscle_cells	DDR2
8.31391e-157	1.99857	0.506	0.066	2.17641e-152	Smooth_muscle_cells	TEAD1
9.13967e-156	3.39381	0.512	0.083	2.39258e-151	Smooth_muscle_cells	FBXO32
3.08905e-155	2.882	0.446	0.043	8.0865e-151	Smooth_muscle_cells	FHL2
7.31855e-155	2.55817	0.43	0.037	1.91585e-150	Smooth_muscle_cells	IFT81
3.71015e-154	1.70975	0.526	0.071	9.71242e-150	Smooth_muscle_cells	NR2F1
5.5805e-154	-4.47608	0.036	0.535	1.46086e-149	Smooth_muscle_cells	FYB1
5.65081e-154	-5.9504	0.015	0.511	1.47927e-149	Smooth_muscle_cells	GIMAP7
6.3748e-154	-5.64696	0.024	0.52	1.66879e-149	Smooth_muscle_cells	CD37
1.0244e-153	-1.49771	0.956	0.945	2.68169e-149	Smooth_muscle_cells	B2M
6.22657e-153	2.4886	0.433	0.036	1.62999e-148	Smooth_muscle_cells	NR2F2-AS1
1.78582e-152	5.25504	0.358	0.012	4.67492e-148	Smooth_muscle_cells	DIO2
2.49939e-152	2.91313	0.558	0.113	6.5429e-148	Smooth_muscle_cells	MMP14
7.96594e-152	2.00607	0.505	0.067	2.08532e-147	Smooth_muscle_cells	TUSC3
2.89301e-151	3.49394	0.402	0.027	7.57331e-147	Smooth_muscle_cells	PCDH18
1.48048e-150	-4.70939	0.016	0.509	3.87561e-146	Smooth_muscle_cells	IKZF1
1.64004e-150	2.43198	0.517	0.077	4.2933e-146	Smooth_muscle_cells	THY1
1.16519e-148	2.74088	0.782	0.426	3.05024e-144	Smooth_muscle_cells	LRPAP1
1.69207e-148	2.48742	0.478	0.061	4.42951e-144	Smooth_muscle_cells	AC245595.1
3.43932e-148	2.59101	0.458	0.053	9.00345e-144	Smooth_muscle_cells	ST5
4.35114e-148	2.68184	0.476	0.06	1.13904e-143	Smooth_muscle_cells	MAP1B
6.34988e-148	4.4738	0.374	0.019	1.66227e-143	Smooth_muscle_cells	MRGPRF
1.14343e-147	2.59217	0.551	0.111	2.99327e-143	Smooth_muscle_cells	PLAT
2.66432e-147	1.87829	0.688	0.229	6.97465e-143	Smooth_muscle_cells	CALU
2.67798e-147	1.3316	0.564	0.102	7.01043e-143	Smooth_muscle_cells	FERMT2
1.09495e-146	1.52668	0.671	0.166	2.86635e-142	Smooth_muscle_cells	LTBP4
1.14122e-146	3.47336	0.38	0.022	2.98749e-142	Smooth_muscle_cells	LSAMP
1.96841e-146	5.19218	0.341	0.009	5.15289e-142	Smooth_muscle_cells	EDNRA
2.21113e-146	2.58862	0.519	0.087	5.7883e-142	Smooth_muscle_cells	IGFBP5
1.88806e-145	1.95823	0.635	0.166	4.94257e-141	Smooth_muscle_cells	VCL
1.38684e-144	2.06031	0.531	0.094	3.63048e-140	Smooth_muscle_cells	PAWR
2.11123e-144	3.16371	0.372	0.021	5.52678e-140	Smooth_muscle_cells	AC092040.1
9.42647e-144	2.83996	0.415	0.037	2.46766e-139	Smooth_muscle_cells	EMX2OS
2.66414e-143	3.21869	0.381	0.025	6.97419e-139	Smooth_muscle_cells	GPC1
8.20596e-143	2.16029	0.495	0.073	2.14816e-138	Smooth_muscle_cells	ZNF704
1.13265e-142	2.98966	0.397	0.032	2.96504e-138	Smooth_muscle_cells	IRS1
3.95346e-142	3.38237	0.355	0.016	1.03494e-137	Smooth_muscle_cells	HOXD10
5.82186e-142	1.91345	0.646	0.192	1.52405e-137	Smooth_muscle_cells	GCSH
9.29499e-142	-4.78546	0.044	0.518	2.43324e-137	Smooth_muscle_cells	CXCR4
2.60001e-141	-2.14028	0.712	0.822	6.8063e-137	Smooth_muscle_cells	HLA-E
6.84097e-141	4.15429	0.346	0.015	1.79083e-136	Smooth_muscle_cells	TMEM158
2.37435e-140	-4.3655	0.024	0.492	6.21556e-136	Smooth_muscle_cells	CD53
3.3134e-140	1.70538	0.643	0.184	8.67383e-136	Smooth_muscle_cells	BASP1
4.69766e-140	4.21675	0.34	0.013	1.22975e-135	Smooth_muscle_cells	PSD
4.92569e-140	2.21698	0.395	0.032	1.28945e-135	Smooth_muscle_cells	PTN
8.20963e-140	1.71482	0.723	0.266	2.14912e-135	Smooth_muscle_cells	MAGED2
3.59226e-139	-5.39614	0.02	0.482	9.40383e-135	Smooth_muscle_cells	CYTIP
1.3009e-138	1.42652	0.794	0.312	3.40549e-134	Smooth_muscle_cells	TIMP2
2.89288e-138	-4.09289	0.042	0.506	7.57297e-134	Smooth_muscle_cells	GPSM3
4.20612e-138	3.28209	0.379	0.028	1.10108e-133	Smooth_muscle_cells	WDR86
4.76941e-138	2.59329	0.404	0.037	1.24854e-133	Smooth_muscle_cells	MAPK10
6.14072e-137	1.51316	0.853	0.542	1.60752e-132	Smooth_muscle_cells	DSTN
6.84813e-137	1.94846	0.455	0.059	1.7927e-132	Smooth_muscle_cells	PHLDB1
1.24865e-136	5.20073	0.333	0.013	3.26871e-132	Smooth_muscle_cells	GDF7
2.51355e-136	2.48507	0.422	0.046	6.57996e-132	Smooth_muscle_cells	MICU3
4.92905e-136	3.0507	0.363	0.024	1.29033e-131	Smooth_muscle_cells	ARHGEF17
6.3452e-136	3.72056	0.376	0.029	1.66105e-131	Smooth_muscle_cells	ENPP1
3.59838e-135	7.20528	0.328	0.013	9.41985e-131	Smooth_muscle_cells	LEFTY2
5.30848e-135	1.59849	0.516	0.09	1.38965e-130	Smooth_muscle_cells	CFI
1.18394e-134	4.49352	0.325	0.011	3.09931e-130	Smooth_muscle_cells	CNTN4
2.10402e-134	1.63067	0.578	0.123	5.5079e-130	Smooth_muscle_cells	PLPP1
2.2057e-134	5.32506	0.316	0.008	5.77408e-130	Smooth_muscle_cells	FJX1
7.0671e-133	-4.76373	0.02	0.467	1.85002e-128	Smooth_muscle_cells	GIMAP4
1.07591e-132	5.20334	0.3	0.004	2.81652e-128	Smooth_muscle_cells	DES
1.63574e-132	1.64342	0.549	0.117	4.28204e-128	Smooth_muscle_cells	SOCS2
1.68695e-132	1.80638	0.699	0.239	4.41609e-128	Smooth_muscle_cells	CUX1
3.33976e-132	1.79294	0.531	0.107	8.74283e-128	Smooth_muscle_cells	MAP1LC3A
5.72394e-132	1.70887	0.444	0.061	1.49841e-127	Smooth_muscle_cells	BMP1
1.21797e-131	-4.5678	0.048	0.495	3.18839e-127	Smooth_muscle_cells	RAC2
4.37573e-131	2.256	0.442	0.059	1.14548e-126	Smooth_muscle_cells	CPE
1.8351e-130	2.16345	0.399	0.041	4.80393e-126	Smooth_muscle_cells	LONRF2
3.36692e-130	-4.04696	0.084	0.529	8.81392e-126	Smooth_muscle_cells	STK17B
6.37057e-130	2.63182	0.401	0.044	1.66769e-125	Smooth_muscle_cells	DNM1
1.0912e-129	-1.6746	0.841	0.877	2.85654e-125	Smooth_muscle_cells	HLA-A
1.20923e-129	2.18175	0.47	0.075	3.16553e-125	Smooth_muscle_cells	SGCB
2.66381e-129	3.93401	0.334	0.018	6.97333e-125	Smooth_muscle_cells	VASN
8.97809e-128	1.71817	0.633	0.16	2.35028e-123	Smooth_muscle_cells	TIMP3
1.18945e-127	2.161	0.374	0.034	3.11374e-123	Smooth_muscle_cells	RASSF8-AS1
1.29405e-127	3.36618	0.422	0.063	3.38757e-123	Smooth_muscle_cells	PEMT
1.50416e-127	1.61643	0.487	0.079	3.93758e-123	Smooth_muscle_cells	FXYD1
2.71722e-127	3.29908	0.397	0.046	7.11313e-123	Smooth_muscle_cells	SLC7A8
2.89148e-127	1.9472	0.604	0.17	7.5693e-123	Smooth_muscle_cells	TCEAL3
3.57715e-127	2.79938	0.348	0.025	9.36426e-123	Smooth_muscle_cells	PRICKLE2
4.05244e-127	2.36545	0.523	0.122	1.06085e-122	Smooth_muscle_cells	SLC39A6
5.12865e-127	3.54385	0.333	0.019	1.34258e-122	Smooth_muscle_cells	EFHD1
6.91361e-127	1.88587	0.616	0.19	1.80985e-122	Smooth_muscle_cells	SULF2
2.74003e-126	2.78026	0.523	0.126	7.17285e-122	Smooth_muscle_cells	IGF1
5.26706e-126	1.30323	0.489	0.085	1.37881e-121	Smooth_muscle_cells	MRC2
1.32346e-125	1.96256	0.442	0.064	3.46455e-121	Smooth_muscle_cells	DBN1
1.77121e-125	1.14487	0.882	0.676	4.63668e-121	Smooth_muscle_cells	CD63
2.38247e-125	1.71555	0.807	0.433	6.23683e-121	Smooth_muscle_cells	TUBA1A
4.32061e-125	2.22206	0.407	0.05	1.13105e-120	Smooth_muscle_cells	SMTN
7.24299e-125	-3.04327	0.13	0.563	1.89607e-120	Smooth_muscle_cells	VAMP8
8.28293e-125	3.65607	0.322	0.017	2.1683e-120	Smooth_muscle_cells	COL7A1
8.47778e-125	7.33168	0.275	0.002	2.21931e-120	Smooth_muscle_cells	FOXL2
9.55541e-125	2.23302	0.428	0.06	2.50141e-120	Smooth_muscle_cells	SH3PXD2A
1.14411e-124	-1.46744	0.241	0.763	2.99504e-120	Smooth_muscle_cells	S100A10
2.99833e-124	1.97823	0.551	0.138	7.84903e-120	Smooth_muscle_cells	NME4
5.02002e-124	1.53261	0.739	0.338	1.31414e-119	Smooth_muscle_cells	MORF4L2
1.70037e-123	1.19718	0.623	0.148	4.45122e-119	Smooth_muscle_cells	CAVIN1
1.8424e-123	-1.48692	0.84	0.858	4.82304e-119	Smooth_muscle_cells	HLA-C
1.85111e-123	3.48265	0.372	0.039	4.84584e-119	Smooth_muscle_cells	PSD3
9.12695e-123	-4.65996	0.039	0.464	2.38925e-118	Smooth_muscle_cells	ITGB2
1.2105e-122	2.98803	0.377	0.041	3.16886e-118	Smooth_muscle_cells	MFAP2
1.26001e-122	2.12404	0.386	0.044	3.29846e-118	Smooth_muscle_cells	DIXDC1
4.57464e-122	1.11554	0.546	0.112	1.19755e-117	Smooth_muscle_cells	PPIC
4.64745e-122	1.8535	0.396	0.047	1.21661e-117	Smooth_muscle_cells	CRYAB
9.05565e-122	4.24498	0.308	0.015	2.37059e-117	Smooth_muscle_cells	PAPPA
1.21378e-121	-4.06136	0.259	0.632	3.17743e-117	Smooth_muscle_cells	CD74
1.81007e-121	3.04306	0.324	0.019	4.73839e-117	Smooth_muscle_cells	CASC15
2.79648e-121	1.18534	0.533	0.112	7.32061e-117	Smooth_muscle_cells	LAPTM4B
3.08911e-121	1.74685	0.422	0.059	8.08668e-117	Smooth_muscle_cells	RAI14
2.12671e-120	2.20529	0.454	0.08	5.5673e-116	Smooth_muscle_cells	MAGED1
3.08981e-120	2.18154	0.379	0.041	8.0885e-116	Smooth_muscle_cells	C14orf132
3.27896e-120	1.05956	0.603	0.148	8.58366e-116	Smooth_muscle_cells	CTTN
4.41749e-120	1.78294	0.498	0.097	1.15641e-115	Smooth_muscle_cells	COX7A1
5.51646e-120	-4.18675	0.032	0.45	1.4441e-115	Smooth_muscle_cells	HCLS1
8.65309e-120	1.91143	0.719	0.308	2.26521e-115	Smooth_muscle_cells	LMO4
8.6791e-120	1.41859	0.588	0.15	2.27202e-115	Smooth_muscle_cells	LGALS3BP
1.06834e-119	1.54192	0.584	0.157	2.79669e-115	Smooth_muscle_cells	CLIC4
1.60272e-119	1.82499	0.45	0.07	4.1956e-115	Smooth_muscle_cells	LAMA4
2.30961e-119	3.01939	0.312	0.017	6.0461e-115	Smooth_muscle_cells	SLC7A2
7.42254e-119	1.11913	0.596	0.142	1.94307e-114	Smooth_muscle_cells	TJP1
9.01256e-119	1.69769	0.455	0.079	2.35931e-114	Smooth_muscle_cells	RCN3
2.10008e-118	4.7931	0.286	0.009	5.49759e-114	Smooth_muscle_cells	NLGN4X
3.75054e-118	1.75142	0.409	0.056	9.81817e-114	Smooth_muscle_cells	EFEMP1
1.06973e-117	4.10248	0.294	0.012	2.80033e-113	Smooth_muscle_cells	PEG3
1.68134e-117	1.4823	0.631	0.196	4.40141e-113	Smooth_muscle_cells	ARHGAP21
2.68106e-117	4.94206	0.287	0.011	7.01849e-113	Smooth_muscle_cells	ANO1
1.9316e-116	1.36867	0.683	0.229	5.05653e-112	Smooth_muscle_cells	DST
5.96793e-116	3.26836	0.312	0.019	1.56229e-111	Smooth_muscle_cells	AL161669.3
1.1574e-115	2.60037	0.346	0.032	3.02983e-111	Smooth_muscle_cells	LAMA2
1.93394e-115	-4.2909	0.015	0.418	5.06267e-111	Smooth_muscle_cells	EVI2B
2.55731e-115	2.74771	0.366	0.041	6.69452e-111	Smooth_muscle_cells	GREB1
2.86874e-115	1.34804	0.835	0.575	7.50978e-111	Smooth_muscle_cells	ITGB1
4.65538e-115	1.40382	0.384	0.047	1.21869e-110	Smooth_muscle_cells	EGFR
9.46735e-115	4.21881	0.311	0.021	2.47836e-110	Smooth_muscle_cells	PAPLN
1.59736e-114	-4.53432	0.025	0.427	4.18158e-110	Smooth_muscle_cells	UCP2
1.12855e-113	1.16137	0.639	0.193	2.95431e-109	Smooth_muscle_cells	PDLIM1
1.15378e-113	1.65795	0.647	0.224	3.02036e-109	Smooth_muscle_cells	IMPDH2
1.22198e-113	1.71243	0.438	0.073	3.19891e-109	Smooth_muscle_cells	MIR99AHG
1.72312e-113	3.10772	0.336	0.029	4.51078e-109	Smooth_muscle_cells	P3H3
2.32876e-113	1.59551	0.466	0.088	6.09624e-109	Smooth_muscle_cells	ENAH
2.3957e-113	1.78628	0.57	0.164	6.27147e-109	Smooth_muscle_cells	ZEB1
6.77009e-113	1.55567	0.516	0.113	1.77227e-108	Smooth_muscle_cells	AXL
2.32509e-112	-5.83801	0.013	0.403	6.08662e-108	Smooth_muscle_cells	TRAF3IP3
3.91111e-112	1.88602	0.418	0.068	1.02385e-107	Smooth_muscle_cells	PROS1
8.61393e-112	2.77912	0.321	0.025	2.25495e-107	Smooth_muscle_cells	SAMD11
1.02871e-111	1.59466	0.518	0.133	2.69297e-107	Smooth_muscle_cells	PDLIM7
1.41174e-111	2.20034	0.437	0.085	3.69565e-107	Smooth_muscle_cells	NREP
1.96207e-111	2.89042	0.314	0.023	5.13632e-107	Smooth_muscle_cells	MEIS1-AS2
4.16274e-111	1.84702	0.482	0.103	1.08972e-106	Smooth_muscle_cells	ALDH1A1
6.66285e-111	2.86303	0.362	0.045	1.7442e-106	Smooth_muscle_cells	TMEM37
9.69323e-111	2.576	0.405	0.069	2.53749e-106	Smooth_muscle_cells	MITF
1.31945e-110	1.84523	0.433	0.076	3.45404e-106	Smooth_muscle_cells	FSCN1
2.03423e-110	1.5885	0.575	0.163	5.32522e-106	Smooth_muscle_cells	MYL6B
2.57751e-110	2.71389	0.346	0.037	6.74742e-106	Smooth_muscle_cells	FAM92A
3.06187e-110	1.75115	0.46	0.092	8.01535e-106	Smooth_muscle_cells	PLPP3
3.33358e-110	5.62099	0.261	0.006	8.72664e-106	Smooth_muscle_cells	ENPEP
3.56757e-110	1.35641	0.406	0.057	9.33919e-106	Smooth_muscle_cells	MFAP4
4.6479e-110	3.24869	0.319	0.026	1.21673e-105	Smooth_muscle_cells	FMOD
1.20019e-109	4.13252	0.258	0.005	3.14185e-105	Smooth_muscle_cells	TBX2
1.47989e-109	1.73812	0.566	0.171	3.87406e-105	Smooth_muscle_cells	IER5L
8.65876e-109	3.60811	0.303	0.022	2.26669e-104	Smooth_muscle_cells	BAMBI
1.04159e-108	3.01187	0.34	0.038	2.72667e-104	Smooth_muscle_cells	TSHZ3
1.09055e-108	1.54998	0.574	0.167	2.85483e-104	Smooth_muscle_cells	RAB31
1.44765e-108	-5.20481	0.008	0.388	3.78965e-104	Smooth_muscle_cells	ARHGAP30
1.48039e-108	1.37008	0.475	0.103	3.87537e-104	Smooth_muscle_cells	RHOBTB3
1.65676e-108	1.30417	0.826	0.564	4.33706e-104	Smooth_muscle_cells	EID1
1.6831e-108	2.49032	0.379	0.055	4.40602e-104	Smooth_muscle_cells	C16orf45
1.8755e-108	2.78299	0.336	0.034	4.90968e-104	Smooth_muscle_cells	HSPB6
1.94262e-108	3.7411	0.261	0.007	5.08538e-104	Smooth_muscle_cells	ARHGAP28
2.02881e-108	1.53385	0.476	0.105	5.31103e-104	Smooth_muscle_cells	CKAP4
3.25666e-108	2.90385	0.318	0.027	8.52528e-104	Smooth_muscle_cells	TSKU
1.23097e-107	1.46351	0.556	0.155	3.22243e-103	Smooth_muscle_cells	RTL8C
1.48465e-107	3.45462	0.29	0.018	3.88652e-103	Smooth_muscle_cells	CCDC74A
2.04225e-107	3.42866	0.309	0.026	5.34619e-103	Smooth_muscle_cells	ADAMTS2
2.14882e-107	-3.6382	0.032	0.421	5.62518e-103	Smooth_muscle_cells	DOCK8
2.29214e-107	-5.21133	0.012	0.39	6.00036e-103	Smooth_muscle_cells	GIMAP1
1.05227e-106	3.41088	0.291	0.019	2.75464e-102	Smooth_muscle_cells	SGIP1
1.81017e-106	-6.34696	0.013	0.388	4.73867e-102	Smooth_muscle_cells	IL2RG
6.92287e-106	-5.39371	0.013	0.388	1.81227e-101	Smooth_muscle_cells	CD2
4.25971e-105	1.19499	0.506	0.127	1.11511e-100	Smooth_muscle_cells	TUBB6
1.20262e-104	-5.89971	0.034	0.41	3.14821e-100	Smooth_muscle_cells	LTB
1.5546e-104	1.78727	0.411	0.07	4.06964e-100	Smooth_muscle_cells	RUNX1T1
3.88904e-104	-3.99069	0.067	0.445	1.01807e-99	Smooth_muscle_cells	APBB1IP
6.30309e-104	1.53243	0.841	0.478	1.65002e-99	Smooth_muscle_cells	JUN
1.04751e-103	1.7124	0.487	0.125	2.74218e-99	Smooth_muscle_cells	NFIL3
1.38621e-103	1.32161	0.754	0.322	3.62881e-99	Smooth_muscle_cells	ARID5B
1.62747e-103	1.47913	0.79	0.405	4.26039e-99	Smooth_muscle_cells	FLNA
3.31872e-103	1.96744	0.331	0.034	8.68776e-99	Smooth_muscle_cells	F10
4.84759e-103	1.71223	0.399	0.066	1.269e-98	Smooth_muscle_cells	YAP1
2.65404e-102	1.10635	0.528	0.137	6.94774e-98	Smooth_muscle_cells	SVIL
8.8997e-102	1.82396	0.429	0.087	2.32976e-97	Smooth_muscle_cells	OAF
1.75991e-101	1.18107	0.844	0.67	4.60709e-97	Smooth_muscle_cells	PPIB
1.93569e-101	-4.37979	0.099	0.468	5.06725e-97	Smooth_muscle_cells	CTSS
2.16557e-101	-4.98351	0.02	0.385	5.66903e-97	Smooth_muscle_cells	CD3E
2.50136e-101	1.31052	0.737	0.348	6.54807e-97	Smooth_muscle_cells	HDLBP
3.71068e-101	1.20373	0.857	0.726	9.71381e-97	Smooth_muscle_cells	COX6C
4.15108e-101	1.12364	0.424	0.079	1.08667e-96	Smooth_muscle_cells	CAMK2N1
5.74427e-101	1.42832	0.545	0.157	1.50373e-96	Smooth_muscle_cells	SPIN1
5.803e-101	3.09939	0.324	0.037	1.51911e-96	Smooth_muscle_cells	SMOC2
6.0333e-101	2.47146	0.39	0.069	1.5794e-96	Smooth_muscle_cells	MCC
7.5156e-101	1.71726	0.44	0.097	1.96743e-96	Smooth_muscle_cells	QPRT
7.74345e-101	2.96852	0.253	0.009	2.02708e-96	Smooth_muscle_cells	TFAP2C
9.93828e-101	2.32417	0.404	0.075	2.60164e-96	Smooth_muscle_cells	ZNF358
5.19784e-100	1.63806	0.452	0.104	1.36069e-95	Smooth_muscle_cells	TP53I3
1.1316e-99	2.12598	0.378	0.064	2.96231e-95	Smooth_muscle_cells	ZNF532
2.86197e-99	2.99629	0.269	0.016	7.49206e-95	Smooth_muscle_cells	CTXN1
1.53699e-98	1.37367	0.499	0.133	4.02353e-94	Smooth_muscle_cells	TMEM9
1.89387e-98	3.61671	0.273	0.019	4.95776e-94	Smooth_muscle_cells	CNN1
2.01342e-98	2.28808	0.357	0.052	5.27074e-94	Smooth_muscle_cells	DCBLD2
2.09976e-98	-7.24754	0.007	0.357	5.49676e-94	Smooth_muscle_cells	CD3G
3.054e-98	1.85271	0.419	0.086	7.99475e-94	Smooth_muscle_cells	TWSG1
3.73493e-98	1.38467	0.6	0.206	9.77731e-94	Smooth_muscle_cells	CDK4
3.85164e-98	4.74118	0.254	0.012	1.00828e-93	Smooth_muscle_cells	GUCY1A2
5.79594e-98	1.64045	0.477	0.116	1.51726e-93	Smooth_muscle_cells	CLEC11A
1.01963e-97	1.97803	0.356	0.054	2.66919e-93	Smooth_muscle_cells	CMBL
2.38569e-97	1.70847	0.404	0.078	6.24527e-93	Smooth_muscle_cells	SSPN
2.5231e-97	1.08762	0.603	0.203	6.60497e-93	Smooth_muscle_cells	ARL3
3.56872e-97	1.37485	0.378	0.059	9.3422e-93	Smooth_muscle_cells	APOD
4.26198e-97	1.59197	0.495	0.125	1.1157e-92	Smooth_muscle_cells	MAGEH1
5.49269e-97	3.03908	0.296	0.029	1.43788e-92	Smooth_muscle_cells	ARHGAP20
6.70155e-97	2.38089	0.368	0.059	1.75433e-92	Smooth_muscle_cells	CENPV
1.20709e-96	2.90491	0.305	0.033	3.15991e-92	Smooth_muscle_cells	EPDR1
1.54154e-96	2.0674	0.333	0.043	4.03543e-92	Smooth_muscle_cells	DLG5
2.85402e-96	2.04893	0.601	0.223	7.47126e-92	Smooth_muscle_cells	RHOB
3.76876e-96	1.43633	0.369	0.06	9.86585e-92	Smooth_muscle_cells	NXN
3.77602e-96	3.64278	0.26	0.015	9.88486e-92	Smooth_muscle_cells	C1QTNF4
8.3891e-96	1.42049	0.605	0.21	2.1961e-91	Smooth_muscle_cells	CLSTN1
2.97312e-95	-6.16871	0.017	0.362	7.78303e-91	Smooth_muscle_cells	TRAC
3.98276e-95	-5.75896	0.025	0.372	1.04261e-90	Smooth_muscle_cells	CD3D
6.07886e-95	1.35645	0.447	0.098	1.59132e-90	Smooth_muscle_cells	TLE1
1.42919e-94	-3.00402	0.262	0.565	3.74134e-90	Smooth_muscle_cells	LCP1
3.89482e-94	1.53461	0.441	0.098	1.01959e-89	Smooth_muscle_cells	2024-09-10
4.39534e-94	3.24667	0.266	0.019	1.15061e-89	Smooth_muscle_cells	MOXD1
4.74884e-94	1.52766	0.474	0.118	1.24315e-89	Smooth_muscle_cells	TRIP6
7.23514e-94	1.81585	0.476	0.127	1.89402e-89	Smooth_muscle_cells	H1F0
8.69937e-94	2.14539	0.33	0.045	2.27732e-89	Smooth_muscle_cells	H2AFY2
8.96022e-94	1.727	0.461	0.115	2.34561e-89	Smooth_muscle_cells	ITGB5
9.93725e-94	2.33012	0.346	0.053	2.60137e-89	Smooth_muscle_cells	PTPN13
1.03475e-93	2.06108	0.454	0.116	2.70877e-89	Smooth_muscle_cells	CYR61
1.25842e-93	1.3463	0.823	0.615	3.2943e-89	Smooth_muscle_cells	TXN
1.46144e-93	1.63163	0.333	0.045	3.82576e-89	Smooth_muscle_cells	DNM3OS
2.02479e-93	-5.10455	0.014	0.353	5.3005e-89	Smooth_muscle_cells	IL10RA
2.35586e-93	1.46087	0.383	0.068	6.16717e-89	Smooth_muscle_cells	TPBG
2.42134e-93	1.91759	0.447	0.106	6.33858e-89	Smooth_muscle_cells	ISOC1
2.90998e-93	1.75037	0.335	0.048	7.61775e-89	Smooth_muscle_cells	ZCCHC24
3.6397e-93	-3.11137	0.145	0.487	9.52802e-89	Smooth_muscle_cells	FAM49B
4.45494e-93	-3.34937	0.042	0.398	1.16621e-88	Smooth_muscle_cells	NCF1
4.52068e-93	-3.48669	0.016	0.359	1.18342e-88	Smooth_muscle_cells	BIN2
5.10324e-93	3.13373	0.265	0.019	1.33593e-88	Smooth_muscle_cells	MAOB
8.86618e-93	-3.85663	0.062	0.415	2.32099e-88	Smooth_muscle_cells	ACAP1
1.02165e-92	3.10116	0.284	0.026	2.67448e-88	Smooth_muscle_cells	GXYLT2
1.31837e-92	-2.5628	0.254	0.577	3.45122e-88	Smooth_muscle_cells	STK4
1.46491e-92	1.93968	0.297	0.032	3.83485e-88	Smooth_muscle_cells	PARD3
4.49978e-92	2.00587	0.392	0.073	1.17795e-87	Smooth_muscle_cells	MEIS2
5.30932e-92	2.79041	0.282	0.027	1.38988e-87	Smooth_muscle_cells	ROBO1
5.46814e-92	1.16543	0.713	0.313	1.43145e-87	Smooth_muscle_cells	NFIC
5.51461e-92	-3.31504	0.029	0.371	1.44362e-87	Smooth_muscle_cells	SLA
6.43505e-92	2.81499	0.314	0.041	1.68457e-87	Smooth_muscle_cells	NAT14
6.76672e-92	2.27259	0.337	0.05	1.77139e-87	Smooth_muscle_cells	OBSL1
9.35271e-92	-2.24057	0.645	0.73	2.44835e-87	Smooth_muscle_cells	CYBA
1.15918e-91	2.98966	0.27	0.023	3.0345e-87	Smooth_muscle_cells	TMEM132A
1.89697e-91	1.74218	0.346	0.055	4.96588e-87	Smooth_muscle_cells	CRABP2
2.30724e-91	1.73544	0.392	0.077	6.0399e-87	Smooth_muscle_cells	EPHB6
2.66619e-91	-4.68467	0.011	0.345	6.97955e-87	Smooth_muscle_cells	WAS
3.67127e-91	3.29988	0.271	0.024	9.61065e-87	Smooth_muscle_cells	ARMC9
5.17349e-91	1.35959	0.349	0.054	1.35432e-86	Smooth_muscle_cells	ITGB8
8.14516e-91	2.10536	0.517	0.174	2.13224e-86	Smooth_muscle_cells	C20orf27
2.08198e-90	2.42736	0.345	0.059	5.45021e-86	Smooth_muscle_cells	PLOD1
2.21369e-90	2.48003	0.304	0.037	5.79499e-86	Smooth_muscle_cells	PDPN
2.89514e-90	1.42892	0.417	0.091	7.5789e-86	Smooth_muscle_cells	IFT22
4.4068e-90	2.03917	0.361	0.064	1.15361e-85	Smooth_muscle_cells	CTHRC1
6.7456e-90	2.04071	0.325	0.045	1.76586e-85	Smooth_muscle_cells	SNAI2
1.52925e-89	1.15342	0.806	0.514	4.00328e-85	Smooth_muscle_cells	C12orf57
7.09425e-89	1.7327	0.346	0.058	1.85713e-84	Smooth_muscle_cells	CDC42EP4
7.65703e-89	2.1469	0.324	0.047	2.00446e-84	Smooth_muscle_cells	COPZ2
8.78084e-89	-2.01966	0.516	0.69	2.29865e-84	Smooth_muscle_cells	ARPC1B
1.36339e-88	-4.28376	0.036	0.371	3.56909e-84	Smooth_muscle_cells	ALOX5AP
1.68849e-88	2.33772	0.276	0.027	4.42014e-84	Smooth_muscle_cells	COL4A5
3.79106e-88	2.10984	0.354	0.063	9.92423e-84	Smooth_muscle_cells	SNX7
4.9733e-88	2.98012	0.268	0.025	1.30191e-83	Smooth_muscle_cells	PRTFDC1
9.67829e-88	1.4512	0.547	0.181	2.53358e-83	Smooth_muscle_cells	OAT
1.78635e-87	1.83453	0.4	0.085	4.67631e-83	Smooth_muscle_cells	LAMC1
1.98307e-87	1.69466	0.513	0.165	5.19127e-83	Smooth_muscle_cells	TCF12
2.16395e-87	2.52419	0.275	0.027	5.66479e-83	Smooth_muscle_cells	FBXO17
2.21011e-87	1.03948	0.765	0.402	5.78564e-83	Smooth_muscle_cells	ZBTB20
2.84731e-87	1.15118	0.768	0.442	7.45369e-83	Smooth_muscle_cells	PRDX2
4.35666e-87	1.50123	0.603	0.233	1.14049e-82	Smooth_muscle_cells	PLIN2
4.96087e-87	1.05907	0.617	0.234	1.29866e-82	Smooth_muscle_cells	ACTN1
5.75867e-87	3.39435	0.262	0.024	1.5075e-82	Smooth_muscle_cells	PAGE4
3.71484e-86	1.59691	0.59	0.229	9.7247e-82	Smooth_muscle_cells	CSRP1
1.08299e-85	3.78261	0.259	0.024	2.83506e-81	Smooth_muscle_cells	CACNA1D
1.40504e-85	2.59461	0.368	0.078	3.67812e-81	Smooth_muscle_cells	PPP1R14A
2.7474e-85	1.49413	0.486	0.139	7.19215e-81	Smooth_muscle_cells	TMEM263
2.98629e-85	2.5115	0.27	0.028	7.81752e-81	Smooth_muscle_cells	MMP19
3.23027e-85	2.25095	0.357	0.07	8.4562e-81	Smooth_muscle_cells	SLC16A1
4.35883e-85	2.11019	0.311	0.046	1.14105e-80	Smooth_muscle_cells	ZNF703
4.41718e-85	-4.39126	0.01	0.324	1.15633e-80	Smooth_muscle_cells	NCKAP1L
5.05864e-85	-1.66079	0.577	0.721	1.32425e-80	Smooth_muscle_cells	TPM3
6.65913e-85	1.24098	0.687	0.337	1.74323e-80	Smooth_muscle_cells	ARF4
8.63627e-85	3.08973	0.278	0.033	2.2608e-80	Smooth_muscle_cells	MIR503HG
1.04886e-84	2.08237	0.267	0.026	2.74571e-80	Smooth_muscle_cells	NFATC4
1.06591e-84	2.33046	0.294	0.037	2.79033e-80	Smooth_muscle_cells	GSTA4
1.69521e-84	1.80849	0.279	0.032	4.43772e-80	Smooth_muscle_cells	TEAD2
3.71654e-84	1.37266	0.422	0.1	9.72917e-80	Smooth_muscle_cells	TCF7L2
4.60273e-84	1.83156	0.328	0.056	1.2049e-79	Smooth_muscle_cells	CD276
8.49369e-84	1.29458	0.535	0.176	2.22348e-79	Smooth_muscle_cells	PTOV1
1.19877e-83	2.05096	0.3	0.044	3.13815e-79	Smooth_muscle_cells	P3H2
1.45142e-83	1.99751	0.369	0.076	3.79952e-79	Smooth_muscle_cells	IGF1R
2.23575e-83	2.43344	0.282	0.035	5.85275e-79	Smooth_muscle_cells	MYO1B
4.7117e-83	1.10335	0.42	0.096	1.23343e-78	Smooth_muscle_cells	CDC42EP5
4.77117e-83	1.918	0.335	0.056	1.249e-78	Smooth_muscle_cells	GULP1
5.53654e-83	1.62638	0.372	0.076	1.44936e-78	Smooth_muscle_cells	FXYD6
1.11385e-82	1.00526	0.758	0.427	2.91582e-78	Smooth_muscle_cells	BSG
1.2324e-82	1.38746	0.541	0.19	3.22619e-78	Smooth_muscle_cells	TAX1BP3
1.87393e-82	1.55515	0.288	0.038	4.90558e-78	Smooth_muscle_cells	ADGRA3
2.75848e-82	1.4433	0.42	0.11	7.22115e-78	Smooth_muscle_cells	ENPP2
2.95227e-82	2.29807	0.36	0.075	7.72844e-78	Smooth_muscle_cells	MARVELD1
4.4766e-82	1.82349	0.431	0.104	1.17188e-77	Smooth_muscle_cells	FHL1
5.39165e-82	1.07594	0.732	0.377	1.41143e-77	Smooth_muscle_cells	KDELR1
1.16427e-81	1.55513	0.367	0.07	3.04783e-77	Smooth_muscle_cells	SGCE
1.20157e-81	-6.54944	0.011	0.313	3.14546e-77	Smooth_muscle_cells	LCK
1.58415e-81	1.71617	0.272	0.031	4.14698e-77	Smooth_muscle_cells	CLDN10
1.97511e-81	2.00494	0.345	0.066	5.17044e-77	Smooth_muscle_cells	BAG2
2.29953e-81	2.71854	0.253	0.024	6.01972e-77	Smooth_muscle_cells	PLEKHA4
2.72613e-81	2.30726	0.266	0.029	7.13645e-77	Smooth_muscle_cells	KDELR3
3.0508e-81	2.147	0.277	0.034	7.98638e-77	Smooth_muscle_cells	P3H4
5.83264e-81	-2.53195	0.243	0.547	1.52687e-76	Smooth_muscle_cells	HLA-F
7.15229e-81	-3.25973	0.013	0.319	1.87233e-76	Smooth_muscle_cells	DOCK2
8.92008e-81	1.5811	0.578	0.239	2.3351e-76	Smooth_muscle_cells	REV3L
1.04003e-80	2.19436	0.302	0.045	2.72259e-76	Smooth_muscle_cells	SMARCD3
1.87109e-80	1.99245	0.269	0.031	4.89813e-76	Smooth_muscle_cells	CACNB3
2.28311e-80	2.14758	0.311	0.05	5.97673e-76	Smooth_muscle_cells	DCHS1
2.3189e-80	2.42593	0.283	0.037	6.07041e-76	Smooth_muscle_cells	RAB3IL1
2.49757e-80	1.1364	0.578	0.225	6.53813e-76	Smooth_muscle_cells	TSPAN3
2.78519e-80	2.43879	0.27	0.033	7.29107e-76	Smooth_muscle_cells	SOX5
2.90867e-80	2.05366	0.353	0.073	7.61433e-76	Smooth_muscle_cells	MORN2
3.08026e-80	-3.07425	0.179	0.489	8.0635e-76	Smooth_muscle_cells	ARL4C
3.29865e-80	2.54815	0.309	0.05	8.6352e-76	Smooth_muscle_cells	BACE1
3.55455e-80	1.34682	0.578	0.214	9.3051e-76	Smooth_muscle_cells	RRAS
4.51912e-80	1.36415	0.45	0.132	1.18302e-75	Smooth_muscle_cells	TMED1
5.71282e-80	3.07633	0.253	0.025	1.4955e-75	Smooth_muscle_cells	PRKG1
7.95146e-80	-6.10109	0.015	0.314	2.08153e-75	Smooth_muscle_cells	CD69
1.23069e-79	1.43887	0.382	0.085	3.2217e-75	Smooth_muscle_cells	PTGR1
1.50021e-79	1.88785	0.333	0.061	3.92724e-75	Smooth_muscle_cells	TUSC1
1.8759e-79	2.48665	0.265	0.031	4.91072e-75	Smooth_muscle_cells	PKDCC
2.1848e-79	1.94291	0.355	0.076	5.71936e-75	Smooth_muscle_cells	ABL1
2.76177e-79	2.32314	0.275	0.035	7.22976e-75	Smooth_muscle_cells	FGF2
3.53716e-79	2.50137	0.298	0.046	9.25958e-75	Smooth_muscle_cells	TNFRSF21
4.71833e-79	1.26338	0.306	0.047	1.23516e-74	Smooth_muscle_cells	TMEM54
4.80824e-79	1.47883	0.463	0.134	1.2587e-74	Smooth_muscle_cells	ALDH7A1
6.85726e-79	4.28391	0.275	0.039	1.79509e-74	Smooth_muscle_cells	GADD45G
6.9948e-79	1.96678	0.302	0.045	1.8311e-74	Smooth_muscle_cells	DKK3
9.07678e-79	-1.78906	0.319	0.615	2.37612e-74	Smooth_muscle_cells	TSC22D3
1.08723e-78	1.60638	0.368	0.077	2.84616e-74	Smooth_muscle_cells	EHD2
1.20877e-78	1.83577	0.276	0.036	3.16431e-74	Smooth_muscle_cells	KLHL23
1.68229e-78	1.01514	0.643	0.268	4.40391e-74	Smooth_muscle_cells	GINM1
1.81949e-78	1.55037	0.416	0.108	4.76306e-74	Smooth_muscle_cells	MAGEF1
2.00165e-78	1.02165	0.789	0.454	5.23993e-74	Smooth_muscle_cells	HSPB1
2.99373e-78	2.06961	0.386	0.092	7.83698e-74	Smooth_muscle_cells	TNS1
3.15622e-78	-3.22575	0.014	0.309	8.26235e-74	Smooth_muscle_cells	RUNX3
3.19575e-78	2.03901	0.39	0.099	8.36583e-74	Smooth_muscle_cells	FHL3
3.79684e-78	1.01103	0.716	0.36	9.93936e-74	Smooth_muscle_cells	PRMT1
4.33044e-78	2.01621	0.351	0.075	1.13362e-73	Smooth_muscle_cells	TCIM
5.21499e-78	1.04262	0.653	0.287	1.36518e-73	Smooth_muscle_cells	PSMB5
5.84179e-78	-2.34076	0.099	0.427	1.52926e-73	Smooth_muscle_cells	MBP
7.41977e-78	1.36514	0.383	0.088	1.94235e-73	Smooth_muscle_cells	EFHC1
8.23652e-78	-3.225	0.202	0.5	2.15616e-73	Smooth_muscle_cells	2024-09-06
9.04114e-78	1.02979	0.682	0.316	2.36679e-73	Smooth_muscle_cells	SEC31A
1.0419e-77	1.36143	0.631	0.281	2.72749e-73	Smooth_muscle_cells	SMARCB1
1.15211e-77	-2.00903	0.167	0.486	3.01599e-73	Smooth_muscle_cells	SAMHD1
1.95013e-77	1.26615	0.454	0.132	5.10504e-73	Smooth_muscle_cells	RTL8A
3.26207e-77	1.90072	0.426	0.125	8.53945e-73	Smooth_muscle_cells	AHCY
3.5339e-77	1.53531	0.421	0.113	9.25103e-73	Smooth_muscle_cells	CFL2
4.42058e-77	1.69418	0.335	0.065	1.15722e-72	Smooth_muscle_cells	MEX3D
4.72213e-77	1.00533	0.528	0.192	1.23616e-72	Smooth_muscle_cells	MSRB2
5.93102e-77	1.37692	0.499	0.163	1.55262e-72	Smooth_muscle_cells	IFT57
6.78411e-77	-3.09502	0.129	0.444	1.77595e-72	Smooth_muscle_cells	STK17A
7.29533e-77	1.95102	0.374	0.092	1.90977e-72	Smooth_muscle_cells	LXN
1.07113e-76	2.29467	0.434	0.139	2.804e-72	Smooth_muscle_cells	EGR1
1.3778e-76	1.08085	0.498	0.163	3.6068e-72	Smooth_muscle_cells	SLC39A7
1.4703e-76	2.26003	0.27	0.036	3.84895e-72	Smooth_muscle_cells	TSPAN6
2.20689e-76	1.03329	0.476	0.137	5.77721e-72	Smooth_muscle_cells	EPHX1
2.44971e-76	-6.55568	0.009	0.294	6.41285e-72	Smooth_muscle_cells	DOK2
2.91536e-76	1.32899	0.504	0.167	7.63183e-72	Smooth_muscle_cells	CETN2
3.02965e-76	1.02634	0.767	0.506	7.93102e-72	Smooth_muscle_cells	OSTC
6.85364e-76	1.29681	0.342	0.068	1.79415e-71	Smooth_muscle_cells	MYH10
1.00867e-75	-5.18087	0.014	0.301	2.64051e-71	Smooth_muscle_cells	CRYBG1
1.06113e-75	1.01405	0.318	0.056	2.77782e-71	Smooth_muscle_cells	CERCAM
1.12681e-75	1.27835	0.527	0.194	2.94978e-71	Smooth_muscle_cells	MCUR1
1.58684e-75	1.82938	0.404	0.107	4.15403e-71	Smooth_muscle_cells	ARHGAP10
2.3172e-75	1.81445	0.371	0.089	6.06597e-71	Smooth_muscle_cells	ZNF503
2.84552e-75	1.24395	0.39	0.092	7.44901e-71	Smooth_muscle_cells	GNG12
2.90791e-75	2.15769	0.307	0.058	7.61233e-71	Smooth_muscle_cells	NT5DC2
3.20241e-75	1.67732	0.292	0.046	8.38327e-71	Smooth_muscle_cells	WTIP
5.20703e-75	1.14227	0.357	0.078	1.3631e-70	Smooth_muscle_cells	DOCK1
5.77918e-75	1.83224	0.325	0.064	1.51287e-70	Smooth_muscle_cells	PCSK5
1.11992e-74	2.26586	0.281	0.043	2.93173e-70	Smooth_muscle_cells	SELENBP1
1.61202e-74	-7.69317	0.004	0.28	4.21995e-70	Smooth_muscle_cells	SKAP1
1.61849e-74	1.12606	0.294	0.047	4.23689e-70	Smooth_muscle_cells	OSMR
2.00272e-74	1.31051	0.451	0.14	5.24273e-70	Smooth_muscle_cells	NECTIN2
2.21493e-74	1.23478	0.472	0.148	5.79823e-70	Smooth_muscle_cells	OSBPL1A
2.48682e-74	1.85829	0.265	0.035	6.51001e-70	Smooth_muscle_cells	CIB2
2.59301e-74	2.69719	0.274	0.043	6.78799e-70	Smooth_muscle_cells	SMOX
2.59999e-74	1.95083	0.279	0.042	6.80626e-70	Smooth_muscle_cells	PFN2
4.77581e-74	-3.39872	0.071	0.373	1.25021e-69	Smooth_muscle_cells	FMNL1
5.23747e-74	-3.32141	0.018	0.304	1.37106e-69	Smooth_muscle_cells	AC004687.1
5.89162e-74	1.09933	0.287	0.045	1.54231e-69	Smooth_muscle_cells	ZNF462
6.55414e-74	1.38075	0.503	0.17	1.71574e-69	Smooth_muscle_cells	WDR13
7.86895e-74	-4.62732	0.054	0.349	2.05993e-69	Smooth_muscle_cells	TRBC2
1.14835e-73	1.09573	0.763	0.464	3.00615e-69	Smooth_muscle_cells	LY6E
4.2594e-73	1.38595	0.402	0.107	1.11502e-68	Smooth_muscle_cells	ZC2HC1A
4.86192e-73	-3.84627	0.062	0.357	1.27275e-68	Smooth_muscle_cells	MYO1F
9.02169e-73	1.86864	0.288	0.047	2.3617e-68	Smooth_muscle_cells	ADGRA2
9.65821e-73	-2.3301	0.245	0.52	2.52833e-68	Smooth_muscle_cells	LSP1
1.13212e-72	1.00395	0.41	0.107	2.96367e-68	Smooth_muscle_cells	CTSF
1.2613e-72	-4.17312	0.018	0.298	3.30182e-68	Smooth_muscle_cells	TBC1D10C
1.73099e-72	1.89414	0.269	0.038	4.53137e-68	Smooth_muscle_cells	THBS2
2.20604e-72	1.40354	0.307	0.055	5.77497e-68	Smooth_muscle_cells	BCAR1
2.57739e-72	-2.43887	0.189	0.484	6.74709e-68	Smooth_muscle_cells	CELF2
3.56032e-72	2.33154	0.267	0.037	9.3202e-68	Smooth_muscle_cells	JAM3
4.67039e-72	-3.88232	0.019	0.298	1.22262e-67	Smooth_muscle_cells	LCP2
5.11831e-72	-3.90709	0.019	0.299	1.33987e-67	Smooth_muscle_cells	PARVG
5.15711e-72	-6.54159	0.015	0.29	1.35003e-67	Smooth_muscle_cells	IL7R
7.45245e-72	1.32887	0.351	0.082	1.9509e-67	Smooth_muscle_cells	C17orf58
7.55624e-72	-3.10491	0.024	0.307	1.97807e-67	Smooth_muscle_cells	IQGAP2
9.8189e-72	2.13265	0.279	0.043	2.57039e-67	Smooth_muscle_cells	SOD3
1.30198e-71	1.67144	0.46	0.151	3.40831e-67	Smooth_muscle_cells	FOXO1
1.90737e-71	1.83023	0.321	0.065	4.9931e-67	Smooth_muscle_cells	ARMCX1
1.9913e-71	-3.20292	0.119	0.413	5.21281e-67	Smooth_muscle_cells	ICAM3
2.51705e-71	1.32535	0.553	0.217	6.58913e-67	Smooth_muscle_cells	CUEDC2
3.44414e-71	2.76622	0.255	0.035	9.01606e-67	Smooth_muscle_cells	ALDH1A3
3.45183e-71	1.30749	0.485	0.164	9.03621e-67	Smooth_muscle_cells	METRN
4.52623e-71	1.45919	0.363	0.087	1.18488e-66	Smooth_muscle_cells	GPX7
5.4503e-71	1.65999	0.258	0.034	1.42678e-66	Smooth_muscle_cells	SYT1
5.64438e-71	1.82667	0.32	0.063	1.47759e-66	Smooth_muscle_cells	RNF144A
7.91364e-71	1.09766	0.524	0.193	2.07163e-66	Smooth_muscle_cells	MPST
1.21266e-70	1.25919	0.303	0.053	3.1745e-66	Smooth_muscle_cells	NOVA1
1.46239e-70	1.88711	0.385	0.104	3.82823e-66	Smooth_muscle_cells	TCEAL1
4.41586e-70	-3.07025	0.028	0.307	1.15598e-65	Smooth_muscle_cells	PTPN6
6.56681e-70	-2.42985	0.203	0.488	1.71906e-65	Smooth_muscle_cells	CDC42SE2
7.11655e-70	2.33985	0.261	0.039	1.86297e-65	Smooth_muscle_cells	TRMT44
7.50092e-70	-4.13955	0.017	0.289	1.96359e-65	Smooth_muscle_cells	GPR183
1.18487e-69	1.36858	0.356	0.082	3.10175e-65	Smooth_muscle_cells	CNPY4
1.21364e-69	1.31721	0.363	0.087	3.17707e-65	Smooth_muscle_cells	NT5C3B
1.87014e-69	-3.6163	0.015	0.285	4.89564e-65	Smooth_muscle_cells	ARHGAP45
1.98992e-69	-2.9868	0.062	0.351	5.20922e-65	Smooth_muscle_cells	EMB
3.18855e-69	1.72001	0.315	0.066	8.34698e-65	Smooth_muscle_cells	CTTNBP2
4.20414e-69	1.71788	0.347	0.083	1.10056e-64	Smooth_muscle_cells	GRAMD2B
5.40085e-69	1.40929	0.422	0.13	1.41384e-64	Smooth_muscle_cells	TBL1X
5.60632e-69	-4.84187	0.033	0.307	1.46762e-64	Smooth_muscle_cells	HLA-DMA
6.63798e-69	1.97481	0.25	0.034	1.73769e-64	Smooth_muscle_cells	TMOD1
1.23506e-68	-3.07504	0.056	0.345	3.23314e-64	Smooth_muscle_cells	RCSD1
1.26522e-68	1.73367	0.298	0.055	3.31209e-64	Smooth_muscle_cells	APBB2
1.49759e-68	1.98506	0.269	0.044	3.92038e-64	Smooth_muscle_cells	STARD13
1.52008e-68	1.40191	0.377	0.103	3.97928e-64	Smooth_muscle_cells	INSR
1.91732e-68	-3.96789	0.064	0.345	5.01917e-64	Smooth_muscle_cells	ITM2A
2.88852e-68	1.3615	0.421	0.124	7.56156e-64	Smooth_muscle_cells	HIC1
3.80083e-68	-1.03126	0.309	0.665	9.94981e-64	Smooth_muscle_cells	ANXA1
3.96335e-68	-2.35578	0.024	0.297	1.03753e-63	Smooth_muscle_cells	TUBA4A
4.56622e-68	-4.30299	0.016	0.28	1.19534e-63	Smooth_muscle_cells	CD247
1.53555e-67	-4.0355	0.154	0.43	4.01976e-63	Smooth_muscle_cells	HLA-DRB1
1.72755e-67	-4.6649	0.036	0.308	4.52238e-63	Smooth_muscle_cells	CD7
1.94184e-67	-2.58034	0.209	0.477	5.08334e-63	Smooth_muscle_cells	RNASET2
2.41111e-67	1.55101	0.306	0.062	6.3118e-63	Smooth_muscle_cells	NES
2.55194e-67	-6.89991	0.01	0.267	6.68046e-63	Smooth_muscle_cells	CD96
5.07462e-67	1.80491	0.284	0.052	1.32843e-62	Smooth_muscle_cells	LARP6
5.4681e-67	1.59969	0.342	0.086	1.43144e-62	Smooth_muscle_cells	RBP7
6.12945e-67	1.00583	0.567	0.229	1.60457e-62	Smooth_muscle_cells	PPP2CB
7.42518e-67	-3.53054	0.019	0.284	1.94376e-62	Smooth_muscle_cells	SAMSN1
1.17214e-66	-3.48051	0.08	0.361	3.06842e-62	Smooth_muscle_cells	TNFRSF1B
1.6947e-66	1.66634	0.273	0.047	4.43639e-62	Smooth_muscle_cells	EPHB4
1.77192e-66	1.44806	0.334	0.082	4.63853e-62	Smooth_muscle_cells	UGGT2
2.03845e-66	-4.36023	0.028	0.293	5.33625e-62	Smooth_muscle_cells	PREX1
3.50943e-66	-2.5059	0.063	0.341	9.18698e-62	Smooth_muscle_cells	FERMT3
4.32118e-66	2.47175	0.269	0.047	1.1312e-61	Smooth_muscle_cells	PLEKHH3
4.82532e-66	-3.42297	0.052	0.329	1.26317e-61	Smooth_muscle_cells	ISG20
6.87529e-66	-4.83006	0.012	0.268	1.79981e-61	Smooth_muscle_cells	IKZF3
1.92717e-65	-3.8744	0.011	0.265	5.04493e-61	Smooth_muscle_cells	EVI2A
1.98465e-65	-5.80031	0.011	0.264	5.19543e-61	Smooth_muscle_cells	INPP5D
2.47596e-65	-6.00178	0.009	0.26	6.48157e-61	Smooth_muscle_cells	TAGAP
2.55264e-65	1.06806	0.559	0.233	6.68231e-61	Smooth_muscle_cells	FNDC3A
3.18367e-65	1.00239	0.377	0.103	8.33421e-61	Smooth_muscle_cells	IFT43
3.34267e-65	-1.67519	0.743	0.77	8.75045e-61	Smooth_muscle_cells	SH3BGRL3
3.71452e-65	1.41679	0.341	0.083	9.72386e-61	Smooth_muscle_cells	SDC3
4.02154e-65	-3.36945	0.022	0.284	1.05276e-60	Smooth_muscle_cells	JAML
4.34452e-65	1.68215	0.313	0.069	1.13731e-60	Smooth_muscle_cells	TCTN1
4.75214e-65	1.56299	0.287	0.055	1.24401e-60	Smooth_muscle_cells	EXTL2
4.76754e-65	-4.4581	0.027	0.287	1.24805e-60	Smooth_muscle_cells	SPN
4.93067e-65	-6.35766	0.017	0.271	1.29075e-60	Smooth_muscle_cells	CST7
7.52926e-65	1.34164	0.27	0.046	1.97101e-60	Smooth_muscle_cells	ASS1
7.81441e-65	1.55954	0.297	0.06	2.04566e-60	Smooth_muscle_cells	DYNC2H1
9.9741e-65	-5.05684	0.012	0.264	2.61102e-60	Smooth_muscle_cells	PECAM1
1.03618e-64	1.53471	0.287	0.054	2.71251e-60	Smooth_muscle_cells	AFAP1
1.17259e-64	1.04286	0.501	0.173	3.06962e-60	Smooth_muscle_cells	HNMT
1.5141e-64	1.62613	0.255	0.041	3.96361e-60	Smooth_muscle_cells	LRP3
3.13428e-64	1.77099	0.318	0.072	8.20492e-60	Smooth_muscle_cells	SERPINE2
3.8069e-64	1.52682	0.258	0.042	9.9657e-60	Smooth_muscle_cells	PLA2R1
5.86357e-64	-3.6825	0.049	0.317	1.53496e-59	Smooth_muscle_cells	MGAT4A
6.77985e-64	1.07774	0.319	0.07	1.77483e-59	Smooth_muscle_cells	CSRP2
9.81461e-64	1.08456	0.383	0.104	2.56927e-59	Smooth_muscle_cells	FKBP9
9.82825e-64	1.12509	0.621	0.292	2.57284e-59	Smooth_muscle_cells	MYADM
1.63442e-63	-4.03282	0.057	0.324	4.27858e-59	Smooth_muscle_cells	ITGA4
1.74912e-63	1.60854	0.286	0.056	4.57883e-59	Smooth_muscle_cells	CTDSPL
2.23027e-63	1.16358	0.561	0.239	5.8384e-59	Smooth_muscle_cells	YIF1A
2.52102e-63	1.43195	0.337	0.081	6.59953e-59	Smooth_muscle_cells	PRAF2
4.5782e-63	1.17837	0.292	0.058	1.19848e-58	Smooth_muscle_cells	C2
4.81858e-63	-4.68049	0.014	0.261	1.26141e-58	Smooth_muscle_cells	ITGAL
5.39293e-63	1.62329	0.269	0.049	1.41176e-58	Smooth_muscle_cells	FAM229B
8.57568e-63	-1.17637	0.808	0.801	2.24494e-58	Smooth_muscle_cells	MYL12A
1.16313e-62	1.88136	0.297	0.065	3.04485e-58	Smooth_muscle_cells	TUBB2A
1.89629e-62	-3.5075	0.01	0.254	4.96412e-58	Smooth_muscle_cells	CD84
1.9804e-62	1.38726	0.293	0.06	5.1843e-58	Smooth_muscle_cells	GAS1
2.83052e-62	1.39733	0.334	0.083	7.40974e-58	Smooth_muscle_cells	MANBAL
3.45279e-62	-4.06245	0.053	0.317	9.03872e-58	Smooth_muscle_cells	HLA-DRB5
3.66752e-62	1.49247	0.26	0.044	9.60083e-58	Smooth_muscle_cells	LTBP1
3.9495e-62	1.07501	0.435	0.141	1.0339e-57	Smooth_muscle_cells	BDH2
3.96807e-62	1.51675	0.477	0.175	1.03876e-57	Smooth_muscle_cells	EPS8
4.21652e-62	2.10133	0.346	0.095	1.1038e-57	Smooth_muscle_cells	JMY
5.80228e-62	1.88721	0.411	0.139	1.51892e-57	Smooth_muscle_cells	TWISTNB
9.58677e-62	1.631	0.281	0.055	2.50962e-57	Smooth_muscle_cells	SLC37A3
1.11381e-61	-2.38809	0.038	0.305	2.91573e-57	Smooth_muscle_cells	ARHGAP15
1.53737e-61	1.14862	0.405	0.128	4.02453e-57	Smooth_muscle_cells	TMCO3
1.55306e-61	-5.09303	0.023	0.269	4.0656e-57	Smooth_muscle_cells	RHOH
1.79658e-61	1.52618	0.293	0.064	4.70309e-57	Smooth_muscle_cells	CHPF
2.00285e-61	-6.1934	0.014	0.254	5.24306e-57	Smooth_muscle_cells	GZMM
2.89045e-61	1.54296	0.279	0.056	7.56663e-57	Smooth_muscle_cells	TULP3
3.0299e-61	1.15036	0.345	0.087	7.93167e-57	Smooth_muscle_cells	GSTM3
3.82778e-61	1.03457	0.508	0.197	1.00204e-56	Smooth_muscle_cells	SMAD5
4.29698e-61	1.38381	0.277	0.055	1.12486e-56	Smooth_muscle_cells	SH3PXD2B
6.19094e-61	-2.65155	0.122	0.392	1.62066e-56	Smooth_muscle_cells	CARD16
1.22805e-60	-1.90991	0.298	0.542	3.21479e-56	Smooth_muscle_cells	PSMB9
2.02975e-60	1.22751	0.455	0.161	5.31348e-56	Smooth_muscle_cells	PRKRA
2.23553e-60	-2.21647	0.192	0.452	5.85217e-56	Smooth_muscle_cells	SMAP2
2.66511e-60	1.60856	0.44	0.161	6.97673e-56	Smooth_muscle_cells	DAXX
2.80816e-60	-2.86964	0.017	0.259	7.3512e-56	Smooth_muscle_cells	AC114760.2
3.04134e-60	1.06365	0.642	0.314	7.96163e-56	Smooth_muscle_cells	ZNF428
4.05256e-60	1.31753	0.358	0.098	1.06088e-55	Smooth_muscle_cells	FBLN5
4.76002e-60	1.8278	0.288	0.065	1.24608e-55	Smooth_muscle_cells	MOB3B
4.771e-60	1.14675	0.528	0.22	1.24895e-55	Smooth_muscle_cells	CREB3L2
6.72441e-60	-5.2558	0.06	0.314	1.76032e-55	Smooth_muscle_cells	CCL5
7.99744e-60	1.45887	0.34	0.091	2.09357e-55	Smooth_muscle_cells	UGDH
9.45457e-60	-1.25048	0.207	0.527	2.47502e-55	Smooth_muscle_cells	BST2
1.05717e-59	1.41503	0.302	0.07	2.76747e-55	Smooth_muscle_cells	SYNGR1
1.9968e-59	-4.03924	0.036	0.282	5.22722e-55	Smooth_muscle_cells	RCAN3
2.12024e-59	1.48508	0.386	0.117	5.55036e-55	Smooth_muscle_cells	SORBS3
2.55931e-59	-5.00605	0.015	0.251	6.69975e-55	Smooth_muscle_cells	PRKCH
2.69883e-59	-4.99566	0.042	0.289	7.06499e-55	Smooth_muscle_cells	TYROBP
2.79394e-59	1.47476	0.359	0.105	7.31397e-55	Smooth_muscle_cells	CTGF
3.85983e-59	-4.3783	0.016	0.252	1.01043e-54	Smooth_muscle_cells	RASSF5
6.44253e-59	-5.60773	0.036	0.279	1.68653e-54	Smooth_muscle_cells	GZMA
9.90728e-59	1.15445	0.423	0.142	2.59353e-54	Smooth_muscle_cells	PCYOX1
1.24088e-58	1.00345	0.503	0.208	3.24838e-54	Smooth_muscle_cells	PHC2
1.25585e-58	-1.79675	0.446	0.622	3.28757e-54	Smooth_muscle_cells	RNF213
1.45367e-58	1.85202	0.263	0.054	3.80541e-54	Smooth_muscle_cells	FADS2
2.19118e-58	-2.37482	0.263	0.494	5.73607e-54	Smooth_muscle_cells	ABRACL
2.61433e-58	1.1201	0.269	0.054	6.84379e-54	Smooth_muscle_cells	ZBTB8A
2.99302e-58	-2.96167	0.236	0.471	7.83514e-54	Smooth_muscle_cells	ETS1
3.12702e-58	1.89086	0.25	0.045	8.18592e-54	Smooth_muscle_cells	PFKM
6.21545e-58	1.24521	0.389	0.123	1.62708e-53	Smooth_muscle_cells	SPATS2
7.93201e-58	1.28361	0.276	0.058	2.07644e-53	Smooth_muscle_cells	FADS3
1.10752e-57	1.48182	0.285	0.062	2.89927e-53	Smooth_muscle_cells	TTC28
1.77243e-57	1.25875	0.535	0.232	4.63986e-53	Smooth_muscle_cells	PDS5B
2.34214e-57	1.98681	0.263	0.054	6.13125e-53	Smooth_muscle_cells	BTBD3
2.61309e-57	1.09117	0.488	0.193	6.84054e-53	Smooth_muscle_cells	BAD
3.22708e-57	-3.60319	0.048	0.298	8.44786e-53	Smooth_muscle_cells	SORL1
5.95398e-57	1.68434	0.367	0.117	1.55863e-52	Smooth_muscle_cells	MT1E
6.67624e-57	2.08778	0.371	0.122	1.74771e-52	Smooth_muscle_cells	RIN2
1.28351e-56	-2.2944	0.04	0.286	3.35998e-52	Smooth_muscle_cells	TMC6
2.24447e-56	1.35853	0.342	0.099	5.87557e-52	Smooth_muscle_cells	MYO1E
2.44238e-56	1.46751	0.29	0.071	6.39365e-52	Smooth_muscle_cells	QPCT
3.96244e-56	1.70468	0.281	0.066	1.03729e-51	Smooth_muscle_cells	FAM20A
6.69195e-56	1.21696	0.687	0.409	1.75182e-51	Smooth_muscle_cells	CHCHD10
6.91432e-56	-2.9982	0.101	0.353	1.81003e-51	Smooth_muscle_cells	CYTH1
6.96128e-56	1.17936	0.462	0.172	1.82232e-51	Smooth_muscle_cells	GLT8D1
1.03755e-55	2.07125	0.335	0.102	2.71609e-51	Smooth_muscle_cells	ATF3
1.18946e-55	-2.17736	0.12	0.393	3.11376e-51	Smooth_muscle_cells	TSTD1
2.4896e-55	-1.94073	0.306	0.522	6.51727e-51	Smooth_muscle_cells	FNBP1
3.5721e-55	1.3853	0.257	0.053	9.35106e-51	Smooth_muscle_cells	ARMCX2
5.10477e-55	1.06088	0.492	0.197	1.33633e-50	Smooth_muscle_cells	HMG20B
6.52204e-55	-1.17402	0.761	0.783	1.70734e-50	Smooth_muscle_cells	CALM1
1.30588e-54	-3.80047	0.039	0.274	3.41853e-50	Smooth_muscle_cells	RGS1
2.52433e-54	-3.5074	0.061	0.3	6.60819e-50	Smooth_muscle_cells	CASP1
3.39945e-54	1.05423	0.448	0.171	8.89909e-50	Smooth_muscle_cells	DLGAP4
3.71014e-54	1.25154	0.303	0.079	9.7124e-50	Smooth_muscle_cells	PKD2
3.88887e-54	2.12484	0.267	0.06	1.01803e-49	Smooth_muscle_cells	OLFML2B
5.67459e-54	-2.97588	0.092	0.334	1.48549e-49	Smooth_muscle_cells	ARRB2
9.24419e-54	1.46277	0.439	0.178	2.41994e-49	Smooth_muscle_cells	HCFC1R1
1.42949e-53	-3.74601	0.074	0.315	3.74213e-49	Smooth_muscle_cells	HLA-DQB1
1.77659e-53	2.12705	0.283	0.071	4.65075e-49	Smooth_muscle_cells	ADCY3
1.82848e-53	1.68847	0.254	0.055	4.78659e-49	Smooth_muscle_cells	DPCD
3.48699e-53	-3.82315	0.206	0.433	9.12825e-49	Smooth_muscle_cells	HLA-DPA1
4.59585e-53	1.55711	0.297	0.08	1.2031e-48	Smooth_muscle_cells	CPED1
5.5145e-53	1.75713	0.377	0.138	1.44359e-48	Smooth_muscle_cells	NR4A1
1.05779e-52	1.00858	0.403	0.14	2.76908e-48	Smooth_muscle_cells	TCAF1
1.68431e-52	-1.84703	0.272	0.48	4.4092e-48	Smooth_muscle_cells	RGS10
2.80605e-52	1.87858	0.291	0.075	7.34568e-48	Smooth_muscle_cells	HES4
5.37795e-52	1.15049	0.299	0.08	1.40784e-47	Smooth_muscle_cells	USP46
6.66588e-52	-2.07779	0.045	0.277	1.74499e-47	Smooth_muscle_cells	GPRIN3
7.825e-52	1.46431	0.256	0.055	2.04843e-47	Smooth_muscle_cells	SULF1
1.04843e-51	3.0082	0.269	0.07	2.74459e-47	Smooth_muscle_cells	DEPP1
1.24014e-51	1.55768	0.308	0.087	3.24643e-47	Smooth_muscle_cells	P3H1
1.53728e-51	1.1034	0.55	0.256	4.0243e-47	Smooth_muscle_cells	SPATS2L
1.80195e-51	-3.95807	0.05	0.278	4.71715e-47	Smooth_muscle_cells	LST1
1.99923e-51	1.77132	0.254	0.057	5.23359e-47	Smooth_muscle_cells	HILPDA
2.3614e-51	1.15627	0.494	0.214	6.18168e-47	Smooth_muscle_cells	SNX9
2.53439e-51	1.41637	0.405	0.151	6.63451e-47	Smooth_muscle_cells	SLC5A3
3.3387e-51	1.3216	0.415	0.157	8.74004e-47	Smooth_muscle_cells	SEC24D
6.76614e-51	1.06431	0.293	0.076	1.77124e-46	Smooth_muscle_cells	PCGF2
7.49039e-51	1.16373	0.431	0.161	1.96083e-46	Smooth_muscle_cells	PRKCA
8.00427e-51	1.46238	0.35	0.115	2.09536e-46	Smooth_muscle_cells	MAPK6
8.56691e-51	1.38989	0.293	0.075	2.24265e-46	Smooth_muscle_cells	MAP9
9.46554e-51	-2.31935	0.034	0.256	2.47789e-46	Smooth_muscle_cells	CD4
1.0729e-50	1.01956	0.481	0.209	2.80864e-46	Smooth_muscle_cells	SPTSSA
1.076e-50	-2.46251	0.132	0.372	2.81675e-46	Smooth_muscle_cells	CCND3
1.48209e-50	-1.22223	0.808	0.785	3.8798e-46	Smooth_muscle_cells	PFN1
1.52133e-50	-2.33605	0.046	0.276	3.98254e-46	Smooth_muscle_cells	DOCK10
2.09347e-50	-1.35075	0.492	0.631	5.48027e-46	Smooth_muscle_cells	MBNL1
3.1236e-50	1.19182	0.338	0.106	8.17696e-46	Smooth_muscle_cells	PGM3
4.46776e-50	1.58256	0.314	0.091	1.16957e-45	Smooth_muscle_cells	DOCK7
7.99879e-50	1.5798	0.296	0.082	2.09392e-45	Smooth_muscle_cells	LRRC8A
9.0629e-50	-3.24223	0.115	0.346	2.37249e-45	Smooth_muscle_cells	CLEC2D
1.79628e-49	1.89767	0.273	0.069	4.70231e-45	Smooth_muscle_cells	ISYNA1
1.86485e-49	-3.50609	0.069	0.295	4.88181e-45	Smooth_muscle_cells	STK10
1.97442e-49	-2.09777	0.233	0.456	5.16863e-45	Smooth_muscle_cells	LIMD2
3.40484e-49	1.2797	0.384	0.135	8.9132e-45	Smooth_muscle_cells	HYI
3.49176e-49	-4.03299	0.053	0.272	9.14073e-45	Smooth_muscle_cells	FCER1G
3.7936e-49	1.8011	0.253	0.062	9.93087e-45	Smooth_muscle_cells	SLC2A8
4.92278e-49	1.13824	0.42	0.153	1.28868e-44	Smooth_muscle_cells	BNIP3
1.13671e-48	-3.28864	0.036	0.25	2.97569e-44	Smooth_muscle_cells	ARHGAP4
1.43835e-48	1.00729	0.287	0.075	3.76532e-44	Smooth_muscle_cells	CBY1
2.08981e-48	-2.87908	0.135	0.365	5.47071e-44	Smooth_muscle_cells	ANKRD44
5.69979e-48	-3.54393	0.044	0.257	1.49209e-43	Smooth_muscle_cells	LAT
1.08339e-47	1.05083	0.279	0.071	2.8361e-43	Smooth_muscle_cells	PTPRG
1.775e-47	1.08749	0.257	0.062	4.64658e-43	Smooth_muscle_cells	CNRIP1
1.82111e-47	-3.34958	0.043	0.256	4.76729e-43	Smooth_muscle_cells	FGL2
2.09243e-47	-4.04094	0.234	0.436	5.47757e-43	Smooth_muscle_cells	HLA-DRA
3.04359e-47	1.4785	0.263	0.068	7.96752e-43	Smooth_muscle_cells	IL15RA
3.73229e-47	-3.16268	0.131	0.362	9.77039e-43	Smooth_muscle_cells	APOBEC3G
3.85272e-47	-2.02084	0.171	0.399	1.00856e-42	Smooth_muscle_cells	PIP4K2A
4.88946e-47	-2.99044	0.113	0.335	1.27996e-42	Smooth_muscle_cells	PIK3IP1
5.87794e-47	1.37134	0.252	0.058	1.53873e-42	Smooth_muscle_cells	PCBP4
6.03287e-47	-5.44985	0.053	0.265	1.57929e-42	Smooth_muscle_cells	NKG7
8.43357e-47	1.50874	0.26	0.066	2.20774e-42	Smooth_muscle_cells	UBTD2
8.57489e-47	1.28118	0.275	0.074	2.24474e-42	Smooth_muscle_cells	DAPK3
2.98441e-46	1.23052	0.279	0.077	7.8126e-42	Smooth_muscle_cells	C11orf74
3.29948e-46	-2.75457	0.186	0.412	8.63738e-42	Smooth_muscle_cells	KLF2
3.37241e-46	1.04024	0.338	0.109	8.82828e-42	Smooth_muscle_cells	PMM1
3.52172e-46	1.67651	0.251	0.063	9.21916e-42	Smooth_muscle_cells	CCDC170
4.31623e-46	-2.12379	0.235	0.45	1.1299e-41	Smooth_muscle_cells	WIPF1
4.64548e-46	-2.3774	0.129	0.352	1.21609e-41	Smooth_muscle_cells	CSK
7.231e-46	1.45843	0.345	0.123	1.89293e-41	Smooth_muscle_cells	HSPA13
7.75678e-46	1.29732	0.299	0.089	2.03057e-41	Smooth_muscle_cells	SNHG19
1.27577e-45	1.02234	0.384	0.145	3.33972e-41	Smooth_muscle_cells	C5orf15
1.52281e-45	1.11082	0.491	0.217	3.9864e-41	Smooth_muscle_cells	C1orf123
1.86701e-45	1.26151	0.35	0.126	4.88745e-41	Smooth_muscle_cells	PLAGL1
[truncated: 5,515 more rows]
